# Supplementary material for: Genotypic and Phenotypic Characterization of Highly Alkaline-Resistant Carnobacterium maltaromaticum V-Type ATPase from the Dairy Product Based on Comparative Genomics
Source: Microorganisms. 2021 Jun 6;9(6):1233. doi: 10.3390/microorganisms9061233 (PMC8229585; doi:10.3390/microorganisms9061233)
Supplement: Supplementary file 1 [file microorganisms-09-01233-s001.zip › Table S1.xlsx]

## Sheet: LMA28
contig_id	feature_id	type	location	start	stop	strand	function	aliases	figfam	evidence_codes
NC_019425.2	fig|1449341.18.peg.1	peg	NC_019425.2_404_1744	404	1744	+	Chromosomal replication initiator protein DnaA		FIG00000441	isu;DNA-replication icw(3);DNA_replication_cluster_1 icw(1);Cell_Division_Subsystem_including_YidCD
NC_019425.2	fig|1449341.18.peg.2	peg	NC_019425.2_1968_3110	1968	3110	+	DNA polymerase III beta subunit (EC 2.7.7.7)		FIG00066425	icw(1);DNA-replication icw(2);DNA_replication_cluster_1 icw(3);Cell_Division_Subsystem_including_YidCD
NC_019425.2	fig|1449341.18.peg.3	peg	NC_019425.2_3435_3677	3435	3677	+	FIG002958: hypothetical protein		FIG00002958	icw(2);DNA_replication_cluster_1 isu;Hypothetical_Coupled_to_RecF
NC_019425.2	fig|1449341.18.peg.4	peg	NC_019425.2_3677_4798	3677	4798	+	DNA recombination and repair protein RecF		FIG00000412	isu;DNA_repair,_bacterial_RecFOR_pathway icw(5);DNA_replication_cluster_1 icw(3);Cell_Division_Subsystem_including_YidCD icw(1);Hypothetical_Coupled_to_RecF
NC_019425.2	fig|1449341.18.peg.5	peg	NC_019425.2_4801_6738	4801	6738	+	DNA gyrase subunit B (EC 5.99.1.3)		FIG00028203	isu;DNA_gyrase_subunits isu;DNA_topoisomerases,_Type_II,_ATP-dependent isu;DNA_replication_cluster_1 isu;Cell_Division_Subsystem_including_YidCD isu;Resistance_to_fluoroquinolones
NC_019425.2	fig|1449341.18.peg.6	peg	NC_019425.2_6888_9437	6888	9437	+	DNA gyrase subunit A (EC 5.99.1.3)		FIG00000080	icw(1);DNA_gyrase_subunits icw(1);DNA_topoisomerases,_Type_II,_ATP-dependent icw(1);DNA_replication_cluster_1 icw(1);Cell_Division_Subsystem_including_YidCD icw(1);Resistance_to_fluoroquinolones
NC_019425.2	fig|1449341.18.peg.7	peg	NC_019425.2_9680_9979	9680	9979	+	SSU ribosomal protein S6p		FIG00000170	isu;Ribosome_SSU_bacterial
NC_019425.2	fig|1449341.18.peg.8	peg	NC_019425.2_10030_10581	10030	10581	+	Single-stranded DNA-binding protein		FIG00077620	idu(3);DNA_repair,_bacterial_RecFOR_pathway idu(3);DNA_repair,_bacterial idu(3);pVir_Plasmid_of_Campylobacter
NC_019425.2	fig|1449341.18.peg.9	peg	NC_019425.2_10611_10847	10611	10847	+	SSU ribosomal protein S18p @ SSU ribosomal protein S18p, zinc-independent			isu;Staphylococcal_pathogenicity_islands_SaPI icw(1);Ribosome_SSU_bacterial icw(1);Ribosome_SSU_bacterial
NC_019425.2	fig|1449341.18.peg.10	peg	NC_019425.2_11079_13082	11079	13082	+	Phosphoesterase, DHH family protein		FIG00011537	icw(1);SA:14-24 icw(1);CBSS-262719.3.peg.410
NC_019425.2	fig|1449341.18.peg.11	peg	NC_019425.2_13083_13538	13083	13538	+	LSU ribosomal protein L9p		FIG00000205	isu;Ribosome_LSU_bacterial isu;SA:14-24 isu;CBSS-262719.3.peg.410
NC_019425.2	fig|1449341.18.peg.12	peg	NC_019425.2_14233_13667	14233	13667	-	membrane protein
NC_019425.2	fig|1449341.18.peg.13	peg	NC_019425.2_14562_14419	14562	14419	-	hypothetical protein
NC_019425.2	fig|1449341.18.peg.14	peg	NC_019425.2_14856_15143	14856	15143	+	Mobile element protein		FIG01306568	ff
NC_019425.2	fig|1449341.18.peg.15	peg	NC_019425.2_15380_15982	15380	15982	+	Mobile element protein		FIG01306568	ff
NC_019425.2	fig|1449341.18.peg.16	peg	NC_019425.2_16287_15979	16287	15979	-	membrane protein
NC_019425.2	fig|1449341.18.peg.17	peg	NC_019425.2_17769_16330	17769	16330	-	Membrane protein involved in the export of O-antigen, teichoic acid lipoteichoic acids
NC_019425.2	fig|1449341.18.peg.18	peg	NC_019425.2_18778_17831	18778	17831	-	UDP-glucose 4-epimerase (EC 5.1.3.2)		FIG00022300	idu(2);Rhamnose_containing_glycans idu(2);Lactose_and_Galactose_Uptake_and_Utilization idu(2);N-linked_Glycosylation_in_Bacteria idu(2);Lacto-N-Biose_I_and_Galacto-N-Biose_Metabolic_Pathway
NC_019425.2	fig|1449341.18.peg.19	peg	NC_019425.2_19926_18835	19926	18835	-	Poly(glycerol-phosphate) alpha-glucosyltransferase (EC 2.4.1.52)		FIG00139262	icw(1);Teichoic_and_lipoteichoic_acids_biosynthesis
NC_019425.2	fig|1449341.18.peg.20	peg	NC_019425.2_20674_19955	20674	19955	-	N-acetylmannosaminyltransferase (EC 2.4.1.187)		FIG00001834	isu;Teichoic_and_lipoteichoic_acids_biosynthesis
NC_019425.2	fig|1449341.18.peg.21	peg	NC_019425.2_21120_22613	21120	22613	+	M protein trans-acting positive regulator (Mga)
NC_019425.2	fig|1449341.18.peg.22	peg	NC_019425.2_22977_23486	22977	23486	+	hypothetical protein
NC_019425.2	fig|1449341.18.peg.23	peg	NC_019425.2_23530_25482	23530	25482	+	hypothetical protein
NC_019425.2	fig|1449341.18.peg.24	peg	NC_019425.2_25530_27401	25530	27401	+	N-acetylmuramoyl-L-alanine amidase (EC 3.5.1.28)			idu(12);Murein_Hydrolases idu(12);Recycling_of_Peptidoglycan_Amino_Acids
NC_019425.2	fig|1449341.18.peg.25	peg	NC_019425.2_27483_31763	27483	31763	+	internalin, putative (LPXTG motif)			idu(2);Listeria_surface_proteins:_Internalin-like_proteins
NC_019425.2	fig|1449341.18.peg.26	peg	NC_019425.2_31947_32189	31947	32189	+	hypothetical protein
NC_019425.2	fig|1449341.18.peg.27	peg	NC_019425.2_32394_33782	32394	33782	+	Replicative DNA helicase (EC 3.6.1.-) [SA14-24]		FIG00134486	isu;DNA-replication isu;SA:14-24 isu;CBSS-262719.3.peg.410
NC_019425.2	fig|1449341.18.peg.28	peg	NC_019425.2_34021_35313	34021	35313	+	Adenylosuccinate synthetase (EC 6.3.4.4)		FIG00000107	isu;Purine_conversions icw(1);SA:14-24 icw(1);CBSS-262719.3.peg.410
NC_019425.2	fig|1449341.18.peg.29	peg	NC_019425.2_36057_35359	36057	35359	-	Two-component response regulator, malate (EC 2.7.3.-)		FIG00002827	icw(2);Pyruvate_metabolism_I:_anaplerotic_reactions,_PEP
NC_019425.2	fig|1449341.18.peg.30	peg	NC_019425.2_37595_36060	37595	36060	-	Two-component sensor histidine kinase, malate (EC 2.7.3.-)		FIG00002133	icw(3);Pyruvate_metabolism_I:_anaplerotic_reactions,_PEP
NC_019425.2	fig|1449341.18.peg.31	peg	NC_019425.2_37820_39157	37820	39157	+	Malate Na(+) symporter		FIG01304383	icw(1);Pyruvate_metabolism_I:_anaplerotic_reactions,_PEP
NC_019425.2	fig|1449341.18.peg.32	peg	NC_019425.2_39209_40363	39209	40363	+	NAD-dependent malic enzyme (EC 1.1.1.38)			isu;Pyruvate_metabolism_I:_anaplerotic_reactions,_PEP
NC_019425.2	fig|1449341.18.rna.1	rna	NC_019425.2_40532_40604	40532	40604	+	tRNA-Lys-CTT
NC_019425.2	fig|1449341.18.peg.33	peg	NC_019425.2_41599_42234	41599	42234	+	NAD-dependent epimerase/dehydratase		FIG00005117	ff
NC_019425.2	fig|1449341.18.peg.34	peg	NC_019425.2_42256_43362	42256	43362	+	Putative NADH-dependent flavin oxidoreductase		FIG01320969	ff
NC_019425.2	fig|1449341.18.peg.35	peg	NC_019425.2_43826_43698	43826	43698	-	hypothetical protein
NC_019425.2	fig|1449341.18.peg.36	peg	NC_019425.2_44377_45249	44377	45249	+	Positive transcriptional regulator, MutR family
NC_019425.2	fig|1449341.18.peg.37	peg	NC_019425.2_46497_45550	46497	45550	-	4-hydroxy-tetrahydrodipicolinate synthase (EC 4.3.3.7)		FIG00019600	idu(1);Lysine_Biosynthesis_DAP_Pathway,_GJO_scratch idu(1);Lysine_Biosynthesis_DAP_Pathway
NC_019425.2	fig|1449341.18.peg.38	peg	NC_019425.2_46924_46643	46924	46643	-	hypothetical protein
NC_019425.2	fig|1449341.18.peg.39	peg	NC_019425.2_47078_48724	47078	48724	+	Two-component sensor histidine kinase, malate (EC 2.7.3.-)		FIG00002133	icw(1);Pyruvate_metabolism_I:_anaplerotic_reactions,_PEP
NC_019425.2	fig|1449341.18.peg.40	peg	NC_019425.2_48721_49449	48721	49449	+	Two-component response regulator, malate (EC 2.7.3.-)		FIG00002827	idu(1);Pyruvate_metabolism_I:_anaplerotic_reactions,_PEP
NC_019425.2	fig|1449341.18.peg.41	peg	NC_019425.2_49472_49864	49472	49864	+	hypothetical protein
NC_019425.2	fig|1449341.18.peg.42	peg	NC_019425.2_50939_49926	50939	49926	-	D-lactate dehydrogenase (EC 1.1.1.28)		FIG00000842	isu;Fermentations:_Lactate isu;Fermentations:_Mixed_acid
NC_019425.2	fig|1449341.18.peg.43	peg	NC_019425.2_52043_50985	52043	50985	-	Malate permease		FIG00121768	icw(2);Pyruvate_metabolism_I:_anaplerotic_reactions,_PEP
NC_019425.2	fig|1449341.18.peg.44	peg	NC_019425.2_52961_53458	52961	53458	+	Phosphinothricin N-acetyltransferase (EC 2.3.1.-)
NC_019425.2	fig|1449341.18.peg.45	peg	NC_019425.2_53567_54106	53567	54106	+	Hypoxanthine-guanine phosphoribosyltransferase (EC 2.4.2.8)		FIG00000355	idu(1);Purine_conversions idu(1);Cell_division-ribosomal_stress_proteins_cluster idu(1);Folate_biosynthesis_cluster
NC_019425.2	fig|1449341.18.peg.46	peg	NC_019425.2_54263_55573	54263	55573	+	NADH peroxidase (EC 1.11.1.1)		FIG00015554	idu(2);Glycerol_and_Glycerol-3-phosphate_Uptake_and_Utilization
NC_019425.2	fig|1449341.18.peg.47	peg	NC_019425.2_55584_57050	55584	57050	+	hypothetical protein
NC_019425.2	fig|1449341.18.peg.48	peg	NC_019425.2_57269_58777	57269	58777	+	Glycerol kinase (EC 2.7.1.30)		FIG00075702	icw(1);Glycerol_and_Glycerol-3-phosphate_Uptake_and_Utilization idu(1);Glycerolipid_and_Glycerophospholipid_Metabolism_in_Bacteria
NC_019425.2	fig|1449341.18.peg.49	peg	NC_019425.2_58810_60639	58810	60639	+	Alpha-glycerophosphate oxidase (EC 1.1.3.21)		FIG00229387	icw(2);Glycerol_and_Glycerol-3-phosphate_Uptake_and_Utilization icw(1);Glycerolipid_and_Glycerophospholipid_Metabolism_in_Bacteria
NC_019425.2	fig|1449341.18.peg.50	peg	NC_019425.2_60718_60888	60718	60888	+	2-C-methyl-D-erythritol 4-phosphate cytidylyltransferase (EC 2.7.7.60)		FIG00074225	idu(8);Isoprenoid_Biosynthesis idu(8);Teichoic_and_lipoteichoic_acids_biosynthesis idu(8);Stationary_phase_repair_cluster
NC_019425.2	fig|1449341.18.peg.51	peg	NC_019425.2_60891_61607	60891	61607	+	Glycerol uptake facilitator protein		FIG01959105	idu(1);Osmoregulation icw(2);Glycerol_and_Glycerol-3-phosphate_Uptake_and_Utilization idu(1);Glycerol_fermentation_to_1,3-propanediol
NC_019425.2	fig|1449341.18.peg.52	peg	NC_019425.2_62148_61690	62148	61690	-	S-ribosylhomocysteine lyase (EC 4.4.1.21) / Autoinducer-2 production protein LuxS		FIG00000845	icw(1);Methionine_Degradation isu;Autoinducer_2_(AI-2)_transport_and_processing_(lsrACDBFGE_operon) icw(2);Methionine_Biosynthesis
NC_019425.2	fig|1449341.18.peg.53	peg	NC_019425.2_62808_62167	62808	62167	-	SAM-dependent methlytransferase YrrT		FIG00007567	icw(1);Methionine_Biosynthesis
NC_019425.2	fig|1449341.18.peg.54	peg	NC_019425.2_63963_62818	63963	62818	-	Cystathionine gamma-lyase (EC 4.4.1.1)		FIG00001346	idu(1);Glycine_and_Serine_Utilization idu(1);Methionine_Degradation idu(1);Cysteine_Biosynthesis idu(1);Methionine_Biosynthesis
NC_019425.2	fig|1449341.18.peg.55	peg	NC_019425.2_64886_63975	64886	63975	-	Cystathionine beta-synthase (EC 4.2.1.22)		FIG00022427	icw(1);Glycine_and_Serine_Utilization icw(2);Methionine_Degradation icw(1);Cysteine_Biosynthesis icw(3);Methionine_Biosynthesis
NC_019425.2	fig|1449341.18.peg.56	peg	NC_019425.2_65157_65582	65157	65582	+	hypothetical protein
NC_019425.2	fig|1449341.18.peg.57	peg	NC_019425.2_66098_65763	66098	65763	-	hypothetical protein
NC_019425.2	fig|1449341.18.peg.58	peg	NC_019425.2_66269_66589	66269	66589	+	MazG related NTP pyrophosphohydrolase		FIG01309353	ff
NC_019425.2	fig|1449341.18.peg.59	peg	NC_019425.2_66657_66773	66657	66773	+	hypothetical protein
NC_019425.2	fig|1449341.18.peg.60	peg	NC_019425.2_67720_66776	67720	66776	-	Bifunctional protein: zinc-containing alcohol dehydrogenase; quinone oxidoreductase ( NADPH:quinone reductase) (EC 1.1.1.-); Similar to arginate lyase		FIG01393346	ff
NC_019425.2	fig|1449341.18.peg.61	peg	NC_019425.2_68145_68657	68145	68657	+	PTS system, glucose-specific IIA component (EC 2.7.1.69)			idu(1);Trehalose_Uptake_and_Utilization
NC_019425.2	fig|1449341.18.peg.62	peg	NC_019425.2_68698_69534	68698	69534	+	Beta-glucoside bgl operon antiterminator, BglG family		FIG00001011	idu(3);Beta-Glucoside_Metabolism
NC_019425.2	fig|1449341.18.peg.63	peg	NC_019425.2_71139_69736	71139	69736	-	O-antigen flippase Wzx			isu;Capsular_Polysaccharides_Biosynthesis_and_Assembly isu;KDO2-Lipid_A_biosynthesis
NC_019425.2	fig|1449341.18.peg.64	peg	NC_019425.2_71392_72099	71392	72099	+	Two-component response regulator SA14-24		FIG00001637	icw(1);Heme,_hemin_uptake_and_utilization_systems_in_GramPositives icw(2);SA:14-24
NC_019425.2	fig|1449341.18.peg.65	peg	NC_019425.2_72106_73935	72106	73935	+	Two-component sensor kinase SA14-24		FIG00122441	isu;Heme,_hemin_uptake_and_utilization_systems_in_GramPositives isu;SA:14-24
NC_019425.2	fig|1449341.18.peg.66	peg	NC_019425.2_73932_75275	73932	75275	+	FIG011501: YycH protein			icw(1);SA:14-24
NC_019425.2	fig|1449341.18.peg.67	peg	NC_019425.2_75277_76179	75277	76179	+	Distant homolog of hypothetical protein SA_21
NC_019425.2	fig|1449341.18.peg.68	peg	NC_019425.2_76324_77136	76324	77136	+	Zn-dependent hydrolase (beta-lactamase superfamily)		FIG00052300	ff
NC_019425.2	fig|1449341.18.peg.69	peg	NC_019425.2_77445_79019	77445	79019	+	Serine protease, DegP/HtrA, do-like (EC 3.4.21.-)		FIG00083017	icw(1);SA:14-24
NC_019425.2	fig|1449341.18.peg.70	peg	NC_019425.2_79957_79148	79957	79148	-	Lysophospholipase (EC 3.1.1.5); Monoglyceride lipase (EC 3.1.1.23); putative		FIG00001043	isu;Triacylglycerol_metabolism isu;Triacylglycerol_metabolism
NC_019425.2	fig|1449341.18.peg.71	peg	NC_019425.2_80566_81045	80566	81045	+	LSU m3Psi1915 methyltransferase RlmH		FIG01280345	isu;tRNA_modification_Bacteria icw(1);SA:14-24 isu;RNA_methylation isu;Ribosome_biogenesis_bacterial
NC_019425.2	fig|1449341.18.peg.72	peg	NC_019425.2_82057_81122	82057	81122	-	hypothetical protein
NC_019425.2	fig|1449341.18.peg.73	peg	NC_019425.2_82150_82413	82150	82413	+	hypothetical protein
NC_019425.2	fig|1449341.18.peg.74	peg	NC_019425.2_82538_83956	82538	83956	+	hypothetical protein
NC_019425.2	fig|1449341.18.peg.75	peg	NC_019425.2_83953_85041	83953	85041	+	FIG00752531: hypothetical protein		FIG01853268	ff
NC_019425.2	fig|1449341.18.peg.76	peg	NC_019425.2_85655_85936	85655	85936	+	hypothetical protein
NC_019425.2	fig|1449341.18.peg.77	peg	NC_019425.2_85929_86279	85929	86279	+	hypothetical protein
NC_019425.2	fig|1449341.18.peg.78	peg	NC_019425.2_86272_87570	86272	87570	+	Serine transporter		FIG00033877	isu;Glycine_and_Serine_Utilization isu;Pyruvate_Alanine_Serine_Interconversions isu;Threonine_anaerobic_catabolism_gene_cluster
NC_019425.2	fig|1449341.18.peg.79	peg	NC_019425.2_87576_87932	87576	87932	+	FIG00774858: hypothetical protein		FIG00774857	ff
NC_019425.2	fig|1449341.18.peg.80	peg	NC_019425.2_88129_88611	88129	88611	+	hypothetical protein
NC_019425.2	fig|1449341.18.peg.81	peg	NC_019425.2_88764_89057	88764	89057	+	hypothetical protein
NC_019425.2	fig|1449341.18.peg.82	peg	NC_019425.2_89062_89391	89062	89391	+	hypothetical protein
NC_019425.2	fig|1449341.18.peg.83	peg	NC_019425.2_89683_89886	89683	89886	+	DNA repair protein RadC		FIG00037431	idu(1);Bacterial_cell_division_cluster idu(1);DNA_repair,_bacterial
NC_019425.2	fig|1449341.18.peg.84	peg	NC_019425.2_90094_91269	90094	91269	+	hypothetical protein
NC_019425.2	fig|1449341.18.peg.85	peg	NC_019425.2_91705_92112	91705	92112	+	hypothetical protein
NC_019425.2	fig|1449341.18.peg.86	peg	NC_019425.2_92109_93620	92109	93620	+	putative ATP-binding protein
NC_019425.2	fig|1449341.18.peg.87	peg	NC_019425.2_93757_94005	93757	94005	+	hypothetical protein
NC_019425.2	fig|1449341.18.peg.88	peg	NC_019425.2_94221_95633	94221	95633	+	Site-specific recombinases, DNA invertase Pin homolog
NC_019425.2	fig|1449341.18.peg.89	peg	NC_019425.2_95659_97299	95659	97299	+	Cassette chromosome recombinase B		FIG01308252	ff
NC_019425.2	fig|1449341.18.peg.90	peg	NC_019425.2_97557_97838	97557	97838	+	hypothetical protein
NC_019425.2	fig|1449341.18.peg.91	peg	NC_019425.2_97835_98170	97835	98170	+	hypothetical protein
NC_019425.2	fig|1449341.18.peg.92	peg	NC_019425.2_98275_98808	98275	98808	+	hypothetical protein
NC_019425.2	fig|1449341.18.peg.93	peg	NC_019425.2_99025_99285	99025	99285	+	hypothetical protein
NC_019425.2	fig|1449341.18.peg.94	peg	NC_019425.2_99272_100315	99272	100315	+	hypothetical protein
NC_019425.2	fig|1449341.18.peg.95	peg	NC_019425.2_100849_102684	100849	102684	+	probable membrane protein b2001
NC_019425.2	fig|1449341.18.peg.96	peg	NC_019425.2_103042_104154	103042	104154	+	DNA double-strand break repair Rad50 ATPase			idu(1);Rad50-Mre11_DNA_repair_cluster
NC_019425.2	fig|1449341.18.peg.97	peg	NC_019425.2_104155_106119	104155	106119	+	5-methylcytosine-specific restriction related enzyme
NC_019425.2	fig|1449341.18.peg.98	peg	NC_019425.2_106103_107857	106103	107857	+	hypothetical protein
NC_019425.2	fig|1449341.18.peg.99	peg	NC_019425.2_108128_110290	108128	110290	+	Translation-disabling ACNase RloC
NC_019425.2	fig|1449341.18.peg.100	peg	NC_019425.2_110590_111513	110590	111513	+	hypothetical protein
NC_019425.2	fig|1449341.18.peg.101	peg	NC_019425.2_111697_113400	111697	113400	+	Endonuclease		FIG01310191	ff
NC_019425.2	fig|1449341.18.peg.102	peg	NC_019425.2_113384_114682	113384	114682	+	FIG01114570: hypothetical protein		FIG01114569	ff
NC_019425.2	fig|1449341.18.peg.103	peg	NC_019425.2_115085_115927	115085	115927	+	hypothetical protein
NC_019425.2	fig|1449341.18.peg.104	peg	NC_019425.2_116412_117104	116412	117104	+	hypothetical protein
NC_019425.2	fig|1449341.18.peg.105	peg	NC_019425.2_117107_117772	117107	117772	+	hypothetical protein
NC_019425.2	fig|1449341.18.peg.106	peg	NC_019425.2_118411_119454	118411	119454	+	hypothetical protein
NC_019425.2	fig|1449341.18.peg.107	peg	NC_019425.2_119679_120485	119679	120485	+	Transcriptional regulator
NC_019425.2	fig|1449341.18.peg.108	peg	NC_019425.2_120938_121099	120938	121099	+	hypothetical protein
NC_019425.2	fig|1449341.18.peg.109	peg	NC_019425.2_123047_121554	123047	121554	-	Conserved domain protein
NC_019425.2	fig|1449341.18.peg.110	peg	NC_019425.2_123326_123559	123326	123559	+	hypothetical protein
NC_019425.2	fig|1449341.18.peg.111	peg	NC_019425.2_123579_123881	123579	123881	+	hypothetical protein
NC_019425.2	fig|1449341.18.peg.112	peg	NC_019425.2_123888_124559	123888	124559	+	hypothetical protein
NC_019425.2	fig|1449341.18.peg.113	peg	NC_019425.2_124586_125251	124586	125251	+	extracellular protein
NC_019425.2	fig|1449341.18.peg.114	peg	NC_019425.2_125274_125966	125274	125966	+	extracellular protein
NC_019425.2	fig|1449341.18.peg.115	peg	NC_019425.2_126124_127137	126124	127137	+	cell surface protein precursor		FIG01311447	ff
NC_019425.2	fig|1449341.18.peg.116	peg	NC_019425.2_127183_127848	127183	127848	+	extracellular protein
NC_019425.2	fig|1449341.18.peg.117	peg	NC_019425.2_127898_129043	127898	129043	+	cell surface protein precursor
NC_019425.2	fig|1449341.18.peg.118	peg	NC_019425.2_129072_131315	129072	131315	+	extracellular protein
NC_019425.2	fig|1449341.18.peg.119	peg	NC_019425.2_136156_132122	136156	132122	-	FIG00629525: hypothetical protein		FIG00629523	ff
NC_019425.2	fig|1449341.18.peg.120	peg	NC_019425.2_136781_137896	136781	137896	+	Low temperature requirement protein A
NC_019425.2	fig|1449341.18.peg.121	peg	NC_019425.2_137986_138819	137986	138819	+	Peptide methionine sulfoxide reductase MsrA (EC 1.8.4.11)		FIG00002199	idu(2);Peptide_methionine_sulfoxide_reductase idu(2);Putative_sugar_ABC_transporter_(ytf_cluster)
NC_019425.2	fig|1449341.18.peg.122	peg	NC_019425.2_140107_139181	140107	139181	-	Magnesium and cobalt transport protein CorA		FIG00004180	idu(2);Magnesium_transport idu(2);Campylobacter_Iron_Metabolism
NC_019425.2	fig|1449341.18.peg.123	peg	NC_019425.2_140439_141806	140439	141806	+	NtrC family Transcriptional regulator, ATPase domain		FIG01333098	ff
NC_019425.2	fig|1449341.18.peg.124	peg	NC_019425.2_141908_143248	141908	143248	+	NtrC family Transcriptional regulator, ATPase domain		FIG01333098	ff
NC_019425.2	fig|1449341.18.peg.125	peg	NC_019425.2_143406_143900	143406	143900	+	PTS system, mannose-specific IIA component (EC 2.7.1.69) / PTS system, mannose-specific IIB component (EC 2.7.1.69)			icw(1);Mannose_Metabolism icw(1);Mannose_Metabolism icw(1);Sialic_Acid_Metabolism icw(1);Sialic_Acid_Metabolism
NC_019425.2	fig|1449341.18.peg.126	peg	NC_019425.2_144001_144993	144001	144993	+	PTS system, mannose-specific IIB component (EC 2.7.1.69) / PTS system, mannose-specific IIA component (EC 2.7.1.69)			icw(1);Mannose_Metabolism icw(1);Mannose_Metabolism icw(1);Sialic_Acid_Metabolism icw(1);Sialic_Acid_Metabolism
NC_019425.2	fig|1449341.18.peg.127	peg	NC_019425.2_145026_145829	145026	145829	+	PTS system, mannose-specific IIC component		FIG00011554	ff
NC_019425.2	fig|1449341.18.peg.128	peg	NC_019425.2_145857_146780	145857	146780	+	PTS system, mannose-specific IID component		FIG00000924	ff
NC_019425.2	fig|1449341.18.peg.129	peg	NC_019425.2_146927_147307	146927	147307	+	Putative regulator of the mannose operon, ManO		FIG00002153	icw(2);Mannose_Metabolism
NC_019425.2	fig|1449341.18.peg.130	peg	NC_019425.2_149175_147706	149175	147706	-	6-phospho-beta-glucosidase (EC 3.2.1.86)		FIG00001882	icw(1);Beta-Glucoside_Metabolism
NC_019425.2	fig|1449341.18.peg.131	peg	NC_019425.2_151051_149192	151051	149192	-	PTS system, beta-glucoside-specific IIB component (EC 2.7.1.69) / PTS system, beta-glucoside-specific IIC component (EC 2.7.1.69) / PTS system, beta-glucoside-specific IIA component (EC 2.7.1.69)		FIG01969940	idu(3);Beta-Glucoside_Metabolism idu(3);Beta-Glucoside_Metabolism idu(3);Beta-Glucoside_Metabolism
NC_019425.2	fig|1449341.18.peg.132	peg	NC_019425.2_152167_151313	152167	151313	-	Beta-glucoside bgl operon antiterminator, BglG family		FIG00001011	icw(2);Beta-Glucoside_Metabolism
NC_019425.2	fig|1449341.18.peg.133	peg	NC_019425.2_152961_155726	152961	155726	+	cation-transporting ATPase, E1-E2 family		FIG01344107	ff
NC_019425.2	fig|1449341.18.peg.134	peg	NC_019425.2_156244_156549	156244	156549	+	hypothetical protein
NC_019425.2	fig|1449341.18.peg.135	peg	NC_019425.2_156752_157156	156752	157156	+	hypothetical protein
NC_019425.2	fig|1449341.18.peg.136	peg	NC_019425.2_157158_157403	157158	157403	+	hypothetical protein
NC_019425.2	fig|1449341.18.peg.137	peg	NC_019425.2_158228_157515	158228	157515	-	Transcriptional regulator, GntR family
NC_019425.2	fig|1449341.18.peg.138	peg	NC_019425.2_158475_159890	158475	159890	+	Beta-glucosidase (EC 3.2.1.21)		FIG00001469	idu(8);Fructooligosaccharides(FOS)_and_Raffinose_Utilization idu(8);Beta-Glucoside_Metabolism
NC_019425.2	fig|1449341.18.peg.139	peg	NC_019425.2_159905_161215	159905	161215	+	PTS system, cellobiose-specific IIC component (EC 2.7.1.69)		FIG00029916	icw(1);Beta-Glucoside_Metabolism
NC_019425.2	fig|1449341.18.peg.140	peg	NC_019425.2_161905_161315	161905	161315	-	hypothetical protein
NC_019425.2	fig|1449341.18.peg.141	peg	NC_019425.2_162142_161915	162142	161915	-	Transcriptional regulator, PadR family		FIG00002474	idu(5);CBSS-1352.1.peg.856
NC_019425.2	fig|1449341.18.peg.142	peg	NC_019425.2_162516_163373	162516	163373	+	DegV family protein
NC_019425.2	fig|1449341.18.peg.143	peg	NC_019425.2_164108_168181	164108	168181	+	Alcohol dehydrogenase (EC 1.1.1.1)		FIG01007502	icw(1);Glycerolipid_and_Glycerophospholipid_Metabolism_in_Bacteria icw(1);Fermentations:_Mixed_acid icw(1);Butanol_Biosynthesis icw(1);5-FCL-like_protein
NC_019425.2	fig|1449341.18.peg.144	peg	NC_019425.2_168166_168624	168166	168624	+	Alcohol dehydrogenase (EC 1.1.1.1)			icw(1);Glycerolipid_and_Glycerophospholipid_Metabolism_in_Bacteria icw(1);Fermentations:_Mixed_acid icw(1);Butanol_Biosynthesis icw(1);5-FCL-like_protein
NC_019425.2	fig|1449341.18.peg.145	peg	NC_019425.2_168952_169416	168952	169416	+	MutT/nudix family protein
NC_019425.2	fig|1449341.18.peg.146	peg	NC_019425.2_170902_170000	170902	170000	-	CAAX amino terminal protease family
NC_019425.2	fig|1449341.18.peg.147	peg	NC_019425.2_171282_172415	171282	172415	+	molybdopterin biosynthesis protein (HesA/MoeB/ThiF family protein), putative		FIG00630836	ff
NC_019425.2	fig|1449341.18.peg.148	peg	NC_019425.2_172379_173251	172379	173251	+	FIG00632125: hypothetical protein		FIG00632124	ff
NC_019425.2	fig|1449341.18.peg.149	peg	NC_019425.2_173274_174236	173274	174236	+	Export ABC transporter ATP-binding protein
NC_019425.2	fig|1449341.18.peg.150	peg	NC_019425.2_174196_174954	174196	174954	+	ABC transporter membrane-spanning protein
NC_019425.2	fig|1449341.18.peg.151	peg	NC_019425.2_174951_175676	174951	175676	+	ABC transporter, ATP-binding protein		FIG00744535	ff
NC_019425.2	fig|1449341.18.peg.152	peg	NC_019425.2_175648_176382	175648	176382	+	FIG00629475: hypothetical protein		FIG00629474	ff
NC_019425.2	fig|1449341.18.peg.153	peg	NC_019425.2_177722_176427	177722	176427	-	sensor histidine kinase, putative		FIG01225528	ff
NC_019425.2	fig|1449341.18.peg.154	peg	NC_019425.2_178426_177722	178426	177722	-	Autolysin response regulator		FIG00629916	ff
NC_019425.2	fig|1449341.18.peg.155	peg	NC_019425.2_178612_178824	178612	178824	+	hypothetical protein
NC_019425.2	fig|1449341.18.peg.156	peg	NC_019425.2_179132_180001	179132	180001	+	Uncharacterized isomerase yddE, PhzC-PhzF family
NC_019425.2	fig|1449341.18.peg.157	peg	NC_019425.2_180048_180575	180048	180575	+	Acetyltransferase (EC 2.3.1.-)
NC_019425.2	fig|1449341.18.peg.158	peg	NC_019425.2_180820_181668	180820	181668	+	hypothetical protein
NC_019425.2	fig|1449341.18.peg.159	peg	NC_019425.2_182788_181736	182788	181736	-	sensor histidine kinase		FIG00431356	ff
NC_019425.2	fig|1449341.18.peg.160	peg	NC_019425.2_183459_182785	183459	182785	-	Two-component response regulator colocalized with HrtAB transporter		FIG00011651	idu(1);Heme,_hemin_uptake_and_utilization_systems_in_GramPositives
NC_019425.2	fig|1449341.18.peg.161	peg	NC_019425.2_183612_185978	183612	185978	+	ABC-type antimicrobial peptide transport system, ATPase component		FIG01288836	ff
NC_019425.2	fig|1449341.18.peg.162	peg	NC_019425.2_185979_186326	185979	186326	+	hypothetical protein
NC_019425.2	fig|1449341.18.peg.163	peg	NC_019425.2_186601_186401	186601	186401	-	alternate gene name: ipa-20r		FIG01319937	ff
NC_019425.2	fig|1449341.18.peg.164	peg	NC_019425.2_186761_187285	186761	187285	+	putative cytoplasmic protein		FIG01308092	ff
NC_019425.2	fig|1449341.18.peg.165	peg	NC_019425.2_187423_187310	187423	187310	-	hypothetical protein
NC_019425.2	fig|1449341.18.peg.166	peg	NC_019425.2_187476_188327	187476	188327	+	hydrolase, haloacid dehalogenase-like family
NC_019425.2	fig|1449341.18.peg.167	peg	NC_019425.2_188352_189191	188352	189191	+	aminoglycoside phosphotransferase family protein		FIG00774582	ff
NC_019425.2	fig|1449341.18.peg.168	peg	NC_019425.2_189220_190263	189220	190263	+	hypothetical protein
NC_019425.2	fig|1449341.18.peg.169	peg	NC_019425.2_190852_190322	190852	190322	-	DNA-3-methyladenine glycosylase (EC 3.2.2.20)		FIG00000673	idu(1);DNA_Repair_Base_Excision idu(1);CBSS-326442.4.peg.1852
NC_019425.2	fig|1449341.18.peg.170	peg	NC_019425.2_192426_190906	192426	190906	-	Acyl-coenzyme A synthetases/AMP-(fatty) acid ligase		FIG00628181	ff
NC_019425.2	fig|1449341.18.peg.171	peg	NC_019425.2_192673_194181	192673	194181	+	Cell division protein FtsH (EC 3.4.24.-)		FIG01120704	idu(1);Bacterial_Cell_Division idu(1);Cell_division-ribosomal_stress_proteins_cluster idu(1);Folate_biosynthesis_cluster
NC_019425.2	fig|1449341.18.peg.172	peg	NC_019425.2_194298_195068	194298	195068	+	Putative hydrolase of the alpha/beta superfamily		FIG00627857	ff
NC_019425.2	fig|1449341.18.peg.173	peg	NC_019425.2_195342_195563	195342	195563	+	FIG00628199: hypothetical protein		FIG00628197	ff
NC_019425.2	fig|1449341.18.peg.174	peg	NC_019425.2_195636_196400	195636	196400	+	3-oxoacyl-[acyl-carrier protein] reductase (EC 1.1.1.100)		FIG00621114	idu(2);CBSS-246196.1.peg.364 idu(2);Fatty_Acid_Biosynthesis_FASII
NC_019425.2	fig|1449341.18.peg.175	peg	NC_019425.2_196593_197102	196593	197102	+	Substrate-specific component QueT (COG4708) of predicted queuosine-regulated ECF transporter		FIG00127025	idu(1);ECF_class_transporters idu(1);Queuosine-Archaeosine_Biosynthesis
NC_019425.2	fig|1449341.18.peg.176	peg	NC_019425.2_197220_198179	197220	198179	+	Ribose-phosphate pyrophosphokinase (EC 2.7.6.1)		FIG00096830	idu(1);Transcription_repair_cluster idu(1);Pentose_phosphate_pathway idu(1);De_Novo_Purine_Biosynthesis idu(1);A_Gammaproteobacteria_Cluster_Relating_to_Translation
NC_019425.2	fig|1449341.18.peg.177	peg	NC_019425.2_198666_199502	198666	199502	+	Methionine ABC transporter substrate-binding protein		FIG00047509	idu(2);Staphylococcal_pathogenicity_islands_SaPI idu(2);Methionine_Degradation idu(2);Methionine_Biosynthesis
NC_019425.2	fig|1449341.18.peg.178	peg	NC_019425.2_199993_203751	199993	203751	+	hypothetical protein
NC_019425.2	fig|1449341.18.peg.179	peg	NC_019425.2_204195_205061	204195	205061	+	Fructose-bisphosphate aldolase class II (EC 4.1.2.13)		FIG00000370	idu(1);Calvin-Benson_cycle idu(1);Glycolysis_and_Gluconeogenesis
NC_019425.2	fig|1449341.18.peg.180	peg	NC_019425.2_205205_205924	205205	205924	+	Ribosomal small subunit pseudouridine synthase A (EC 4.2.1.70)		FIG00002716	idu(1);RNA_pseudouridine_syntheses
NC_019425.2	fig|1449341.18.peg.181	peg	NC_019425.2_206321_207520	206321	207520	+	Catalyzes the cleavage of p-aminobenzoyl-glutamate to p-aminobenzoate and glutamate, subunit A		FIG00001384	ff
NC_019425.2	fig|1449341.18.peg.182	peg	NC_019425.2_207945_209024	207945	209024	+	hypothetical protein
NC_019425.2	fig|1449341.18.peg.183	peg	NC_019425.2_209246_209596	209246	209596	+	Alkylphosphonate utilization operon protein PhnA		FIG00000968	isu;Alkylphosphonate_utilization
NC_019425.2	fig|1449341.18.peg.184	peg	NC_019425.2_209952_213965	209952	213965	+	5'-nucleotidase (EC 3.1.3.5)		FIG00003394	idu(1);Purine_conversions idu(1);pyrimidine_conversions
NC_019425.2	fig|1449341.18.peg.185	peg	NC_019425.2_214213_215274	214213	215274	+	diguanylate cyclase/phosphodiesterase (GGDEF & EAL domains) with PAS/PAC sensor(s)		FIG00561534	idu(3);Bacterial_hemoglobins
NC_019425.2	fig|1449341.18.peg.186	peg	NC_019425.2_215442_216185	215442	216185	+	Phosphosugar-binding transcriptional regulator, RpiR family		FIG00732502	ff
NC_019425.2	fig|1449341.18.peg.187	peg	NC_019425.2_216481_217779	216481	217779	+	PTS system, cellobiose-specific IIC component (EC 2.7.1.69)		FIG00029916	icw(2);Beta-Glucoside_Metabolism
NC_019425.2	fig|1449341.18.peg.188	peg	NC_019425.2_217824_219254	217824	219254	+	6-phospho-beta-glucosidase (EC 3.2.1.86)		FIG00001882	icw(1);Beta-Glucoside_Metabolism
NC_019425.2	fig|1449341.18.peg.189	peg	NC_019425.2_219284_219601	219284	219601	+	PTS system, cellobiose-specific IIB component (EC 2.7.1.69)		FIG00000704	idu(7);Beta-Glucoside_Metabolism
NC_019425.2	fig|1449341.18.peg.190	peg	NC_019425.2_221014_219647	221014	219647	-	Allantoinase (EC 3.5.2.5)		FIG00002008	ff
NC_019425.2	fig|1449341.18.peg.191	peg	NC_019425.2_222521_221055	222521	221055	-	Allantoin permease		FIG00007291	ff
NC_019425.2	fig|1449341.18.peg.192	peg	NC_019425.2_222739_222602	222739	222602	-	hypothetical protein
NC_019425.2	fig|1449341.18.peg.193	peg	NC_019425.2_223282_224763	223282	224763	+	Inosine-5'-monophosphate dehydrogenase (EC 1.1.1.205)		FIG01315946	idu(1);Purine_conversions idu(1);Purine_salvage_cluster
NC_019425.2	fig|1449341.18.peg.194	peg	NC_019425.2_225394_225609	225394	225609	+	hypothetical protein
NC_019425.2	fig|1449341.18.peg.195	peg	NC_019425.2_225646_226623	225646	226623	+	hypothetical protein
NC_019425.2	fig|1449341.18.peg.196	peg	NC_019425.2_226651_227307	226651	227307	+	hypothetical protein
NC_019425.2	fig|1449341.18.peg.197	peg	NC_019425.2_227343_228041	227343	228041	+	extracellular protein
NC_019425.2	fig|1449341.18.peg.198	peg	NC_019425.2_228126_229190	228126	229190	+	cell surface protein precursor		FIG01311447	ff
NC_019425.2	fig|1449341.18.peg.199	peg	NC_019425.2_229301_233107	229301	233107	+	hypothetical protein
NC_019425.2	fig|1449341.18.peg.200	peg	NC_019425.2_233782_237537	233782	237537	+	cell surface protein precursor
NC_019425.2	fig|1449341.18.peg.201	peg	NC_019425.2_239026_237587	239026	237587	-	conserved domain protein
NC_019425.2	fig|1449341.18.peg.202	peg	NC_019425.2_239511_240842	239511	240842	+	Phosphoserine phosphatase (EC 3.1.3.3)		FIG00000149	isu;Glycine_and_Serine_Utilization isu;Serine_Biosynthesis
NC_019425.2	fig|1449341.18.peg.203	peg	NC_019425.2_241054_242604	241054	242604	+	UDP-N-acetylmuramoylalanyl-D-glutamate--2,6-diaminopimelate ligase (EC 6.3.2.13)		FIG00000243	idu(1);Peptidoglycan_biosynthesis--gjo idu(1);Methicillin_resistance_in_Staphylococci idu(1);Peptidoglycan_Biosynthesis
NC_019425.2	fig|1449341.18.peg.204	peg	NC_019425.2_242728_243417	242728	243417	+	Phosphate regulon transcriptional regulatory protein PhoB (SphR)		FIG01290653	idu(4);High_affinity_phosphate_transporter_and_control_of_PHO_regulon idu(4);Phosphate_metabolism idu(4);PhoR-PhoB_two-component_regulatory_system
NC_019425.2	fig|1449341.18.peg.205	peg	NC_019425.2_243469_244602	243469	244602	+	Osmosensitive K+ channel histidine kinase KdpD (EC 2.7.3.-)		FIG00000846	idu(2);Potassium_homeostasis
NC_019425.2	fig|1449341.18.peg.206	peg	NC_019425.2_244735_246054	244735	246054	+	D-alanyl-D-alanine carboxypeptidase (EC 3.4.16.4)		FIG00561498	idu(2);Murein_Hydrolases idu(2);CBSS-84588.1.peg.1247 idu(2);Metallocarboxypeptidases_(EC_3.4.17.-) icw(1);Peptidoglycan_Biosynthesis
NC_019425.2	fig|1449341.18.peg.207	peg	NC_019425.2_246124_246252	246124	246252	+	hypothetical protein
NC_019425.2	fig|1449341.18.peg.208	peg	NC_019425.2_246269_248881	246269	248881	+	Lead, cadmium, zinc and mercury transporting ATPase (EC 3.6.3.3) (EC 3.6.3.5); Copper-translocating P-type ATPase (EC 3.6.3.4)		FIG01595495	idu(9);Copper_Transport_System idu(9);CBSS-196620.1.peg.2477 idu(9);Copper_homeostasis
NC_019425.2	fig|1449341.18.peg.209	peg	NC_019425.2_249297_250580	249297	250580	+	Seryl-tRNA synthetase (EC 6.1.1.11)		FIG00000121	isu;Glycine_and_Serine_Utilization isu;tRNA_aminoacylation,_Ser isu;CBSS-326442.4.peg.1852
NC_019425.2	fig|1449341.18.peg.210	peg	NC_019425.2_250718_251248	250718	251248	+	Peptide methionine sulfoxide reductase MsrA (EC 1.8.4.11)		FIG00002199	idu(2);Peptide_methionine_sulfoxide_reductase idu(2);Putative_sugar_ABC_transporter_(ytf_cluster)
NC_019425.2	fig|1449341.18.peg.211	peg	NC_019425.2_252852_251380	252852	251380	-	conserved domain protein
NC_019425.2	fig|1449341.18.peg.212	peg	NC_019425.2_253436_254140	253436	254140	+	hypothetical protein
NC_019425.2	fig|1449341.18.peg.213	peg	NC_019425.2_254137_254358	254137	254358	+	hypothetical protein
NC_019425.2	fig|1449341.18.peg.214	peg	NC_019425.2_254388_255434	254388	255434	+	extracellular protein
NC_019425.2	fig|1449341.18.peg.215	peg	NC_019425.2_255480_256130	255480	256130	+	hypothetical protein
NC_019425.2	fig|1449341.18.peg.216	peg	NC_019425.2_256154_256807	256154	256807	+	hypothetical protein
NC_019425.2	fig|1449341.18.peg.217	peg	NC_019425.2_256852_257568	256852	257568	+	extracellular protein
NC_019425.2	fig|1449341.18.peg.218	peg	NC_019425.2_257868_258869	257868	258869	+	cell surface protein precursor		FIG01311447	ff
NC_019425.2	fig|1449341.18.peg.219	peg	NC_019425.2_258883_259041	258883	259041	+	hypothetical protein
NC_019425.2	fig|1449341.18.peg.220	peg	NC_019425.2_259139_260572	259139	260572	+	hypothetical protein
NC_019425.2	fig|1449341.18.peg.221	peg	NC_019425.2_260615_261247	260615	261247	+	Phosphoglycerate mutase family 5		FIG00009593	idu(1);Phosphoglycerate_mutase_protein_family
NC_019425.2	fig|1449341.18.rna.2	rna	NC_019425.2_261863_263343	261863	263343	+	Small Subunit Ribosomal RNA; ssuRNA; SSU rRNA
NC_019425.2	fig|1449341.18.rna.3	rna	NC_019425.2_263756_266715	263756	266715	+	Large Subunit Ribosomal RNA; lsuRNA; LSU rRNA
NC_019425.2	fig|1449341.18.rna.4	rna	NC_019425.2_266972_267087	266972	267087	+	5S RNA
NC_019425.2	fig|1449341.18.peg.223	peg	NC_019425.2_267392_267922	267392	267922	+	ErfK/YbiS/YcfS/YnhG family protein, putative
NC_019425.2	fig|1449341.18.peg.224	peg	NC_019425.2_267988_268746	267988	268746	+	ErfK/YbiS/YcfS/YnhG family protein, putative		FIG00628582	ff
NC_019425.2	fig|1449341.18.peg.225	peg	NC_019425.2_268891_270327	268891	270327	+	6-phospho-beta-glucosidase (EC 3.2.1.86)		FIG00001882	idu(14);Beta-Glucoside_Metabolism
NC_019425.2	fig|1449341.18.peg.226	peg	NC_019425.2_272847_270535	272847	270535	-	Chitinase (EC 3.2.1.14)		FIG00001347	icw(1);Chitin_and_N-acetylglucosamine_utilization
NC_019425.2	fig|1449341.18.peg.227	peg	NC_019425.2_274360_272891	274360	272891	-	Chitinase (EC 3.2.1.14)		FIG00001347	icw(1);Chitin_and_N-acetylglucosamine_utilization
NC_019425.2	fig|1449341.18.peg.228	peg	NC_019425.2_274778_276832	274778	276832	+	Transcription antiterminator, BglG family (EC 2.7.1.69)		FIG01407342	ff
NC_019425.2	fig|1449341.18.peg.229	peg	NC_019425.2_276848_277111	276848	277111	+	PTS system IIB component		FIG01197077	ff
NC_019425.2	fig|1449341.18.peg.230	peg	NC_019425.2_277147_278517	277147	278517	+	Transport protein SgaT, putative		FIG01309738	ff
NC_019425.2	fig|1449341.18.peg.231	peg	NC_019425.2_278550_279263	278550	279263	+	Transaldolase (EC 2.2.1.2)		FIG00000023	isu;Fructose_utilization isu;Pentose_phosphate_pathway
NC_019425.2	fig|1449341.18.peg.232	peg	NC_019425.2_279602_280870	279602	280870	+	Peptidase, M23/M37 family protein
NC_019425.2	fig|1449341.18.peg.233	peg	NC_019425.2_281447_282310	281447	282310	+	Shikimate/quinate 5-dehydrogenase I beta (EC 1.1.1.282)		FIG00040528	icw(4);Chorismate_Synthesis icw(1);Common_Pathway_For_Synthesis_of_Aromatic_Compounds_(DAHP_synthase_to_chorismate) idu(1);Quinate_degradation
NC_019425.2	fig|1449341.18.peg.234	peg	NC_019425.2_282375_283385	282375	283385	+	2-keto-3-deoxy-D-arabino-heptulosonate-7-phosphate synthase I beta (EC 2.5.1.54)		FIG00002920	icw(4);Chorismate_Synthesis icw(1);Common_Pathway_For_Synthesis_of_Aromatic_Compounds_(DAHP_synthase_to_chorismate)
NC_019425.2	fig|1449341.18.peg.235	peg	NC_019425.2_283414_284481	283414	284481	+	3-dehydroquinate synthase (EC 4.2.3.4)		FIG00000224	icw(1);Chorismate_Synthesis icw(4);Common_Pathway_For_Synthesis_of_Aromatic_Compounds_(DAHP_synthase_to_chorismate)
NC_019425.2	fig|1449341.18.peg.236	peg	NC_019425.2_284535_285701	284535	285701	+	Chorismate synthase (EC 4.2.3.5)		FIG00000212	icw(3);Chorismate_Synthesis icw(5);Common_Pathway_For_Synthesis_of_Aromatic_Compounds_(DAHP_synthase_to_chorismate)
NC_019425.2	fig|1449341.18.peg.237	peg	NC_019425.2_285979_287094	285979	287094	+	Prephenate dehydrogenase (EC 1.3.1.12)		FIG00132787	icw(4);Chorismate_Synthesis icw(1);Phenylalanine_and_Tyrosine_Branches_from_Chorismate
NC_019425.2	fig|1449341.18.peg.238	peg	NC_019425.2_287106_288392	287106	288392	+	5-Enolpyruvylshikimate-3-phosphate synthase (EC 2.5.1.19)		FIG00075970	isu;Chorismate_Synthesis icw(1);Common_Pathway_For_Synthesis_of_Aromatic_Compounds_(DAHP_synthase_to_chorismate)
NC_019425.2	fig|1449341.18.peg.239	peg	NC_019425.2_288416_288919	288416	288919	+	Shikimate kinase I (EC 2.7.1.71)		FIG00000256	icw(5);Chorismate_Synthesis isu;Common_Pathway_For_Synthesis_of_Aromatic_Compounds_(DAHP_synthase_to_chorismate) isu;Benzoate_transport_and_degradation_cluster
NC_019425.2	fig|1449341.18.peg.240	peg	NC_019425.2_288962_289810	288962	289810	+	Prephenate dehydratase (EC 4.2.1.51)		FIG00341289	icw(1);Chorismate_Synthesis isu;Phenylalanine_and_Tyrosine_Branches_from_Chorismate
NC_019425.2	fig|1449341.18.peg.241	peg	NC_019425.2_290044_291732	290044	291732	+	Oligopeptide ABC transporter, periplasmic oligopeptide-binding protein OppA (TC 3.A.1.5.1)		FIG00432360	idu(6);ABC_transporter_oligopeptide_(TC_3.A.1.5.1) idu(6);Sex_pheromones_in_Enterococcus_faecalis_and_other_Firmicutes
NC_019425.2	fig|1449341.18.peg.242	peg	NC_019425.2_291918_292382	291918	292382	+	hypothetical protein
NC_019425.2	fig|1449341.18.peg.243	peg	NC_019425.2_292700_292488	292700	292488	-	hypothetical protein
NC_019425.2	fig|1449341.18.peg.244	peg	NC_019425.2_292974_294404	292974	294404	+	PTS system, mannitol-specific IIB component (EC 2.7.1.69) / PTS system, mannitol-specific IIC component (EC 2.7.1.69)		FIG00001885	icw(2);Mannitol_Utilization icw(2);Mannitol_Utilization
NC_019425.2	fig|1449341.18.peg.245	peg	NC_019425.2_294428_295618	294428	295618	+	Mannitol operon activator, BglG family			icw(1);Mannitol_Utilization
NC_019425.2	fig|1449341.18.peg.246	peg	NC_019425.2_295717_296499	295717	296499	+	Mannitol operon activator, BglG family			icw(1);Mannitol_Utilization
NC_019425.2	fig|1449341.18.peg.247	peg	NC_019425.2_297364_296762	297364	296762	-	Transcriptional regulator, RpiR family
NC_019425.2	fig|1449341.18.peg.248	peg	NC_019425.2_297601_297993	297601	297993	+	hypothetical protein
NC_019425.2	fig|1449341.18.peg.249	peg	NC_019425.2_299137_298181	299137	298181	-	Foldase protein PrsA precursor (EC 5.2.1.8) @ Foldase clustered with pyrimidine conversion			idu(2);EcsAB_transporter_affecting_expression_and_secretion_of_secretory_preproteins idu(2);CBSS-176279.3.peg.1262 idu(2);Peptidyl-prolyl_cis-trans_isomerase
NC_019425.2	fig|1449341.18.peg.250	peg	NC_019425.2_299881_299255	299881	299255	-	hypothetical protein
NC_019425.2	fig|1449341.18.peg.251	peg	NC_019425.2_300794_300099	300794	300099	-	M protein trans-acting positive regulator (Mga)
NC_019425.2	fig|1449341.18.peg.252	peg	NC_019425.2_301021_303549	301021	303549	+	extracellular protein
NC_019425.2	fig|1449341.18.peg.253	peg	NC_019425.2_303570_304361	303570	304361	+	extracellular protein
NC_019425.2	fig|1449341.18.peg.254	peg	NC_019425.2_304394_305152	304394	305152	+	cell surface protein precursor
NC_019425.2	fig|1449341.18.peg.255	peg	NC_019425.2_305619_306170	305619	306170	+	Maltose O-acetyltransferase (EC 2.3.1.79)		FIG00001636	idu(1);CBSS-196620.1.peg.2477
NC_019425.2	fig|1449341.18.peg.256	peg	NC_019425.2_306418_306798	306418	306798	+	Possible glyoxylase family protein (Lactoylglutathione lyase) (EC 4.4.1.5)		FIG01347028	ff
NC_019425.2	fig|1449341.18.peg.257	peg	NC_019425.2_306826_307101	306826	307101	+	Chorismate mutase I (EC 5.4.99.5) # AroHI			isu;Chorismate_Synthesis isu;Phenylalanine_and_Tyrosine_Branches_from_Chorismate
NC_019425.2	fig|1449341.18.peg.258	peg	NC_019425.2_307857_308648	307857	308648	+	hypothetical protein
NC_019425.2	fig|1449341.18.peg.259	peg	NC_019425.2_309097_310335	309097	310335	+	Arginine deiminase (EC 3.5.3.6)		FIG00001104	icw(5);Arginine_and_Ornithine_Degradation icw(5);Arginine_Deiminase_Pathway
NC_019425.2	fig|1449341.18.peg.260	peg	NC_019425.2_310359_310526	310359	310526	+	Ornithine carbamoyltransferase (EC 2.1.3.3)		FIG00000084	icw(4);Arginine_and_Ornithine_Degradation icw(4);Arginine_Deiminase_Pathway icw(1);Arginine_Biosynthesis_--_gjo icw(1);Arginine_Biosynthesis_extended
NC_019425.2	fig|1449341.18.peg.261	peg	NC_019425.2_310666_311379	310666	311379	+	Ornithine carbamoyltransferase (EC 2.1.3.3)		FIG00000084	icw(4);Arginine_and_Ornithine_Degradation icw(4);Arginine_Deiminase_Pathway icw(1);Arginine_Biosynthesis_--_gjo icw(1);Arginine_Biosynthesis_extended
NC_019425.2	fig|1449341.18.peg.262	peg	NC_019425.2_311546_312979	311546	312979	+	Arginine/ornithine antiporter ArcD		FIG00001166	idu(4);Arginine_and_Ornithine_Degradation idu(4);Arginine_Deiminase_Pathway idu(4);Polyamine_Metabolism
NC_019425.2	fig|1449341.18.peg.263	peg	NC_019425.2_313008_313952	313008	313952	+	Carbamate kinase (EC 2.7.2.2)		FIG00000762	icw(1);Arginine_and_Ornithine_Degradation icw(1);Arginine_Deiminase_Pathway icw(1);Polyamine_Metabolism
NC_019425.2	fig|1449341.18.peg.264	peg	NC_019425.2_314451_314888	314451	314888	+	Transcriptional regulator ArcR essential for anaerobic expression of the ADI pathway, Crp/Fnr family		FIG00003111	icw(2);Arginine_and_Ornithine_Degradation icw(2);Arginine_Deiminase_Pathway
NC_019425.2	fig|1449341.18.peg.265	peg	NC_019425.2_317116_315044	317116	315044	-	Superfamily II DNA/RNA helicases, SNF2 family		FIG01255181	idu(1);CBSS-316273.3.peg.2709
NC_019425.2	fig|1449341.18.peg.266	peg	NC_019425.2_318381_317239	318381	317239	-	hypothetical protein
NC_019425.2	fig|1449341.18.peg.267	peg	NC_019425.2_319570_318986	319570	318986	-	Chitin binding protein		FIG00002614	idu(2);Chitin_and_N-acetylglucosamine_utilization
NC_019425.2	fig|1449341.18.peg.268	peg	NC_019425.2_320605_320000	320605	320000	-	Phosphoglycerate mutase family 1			isu;Phosphoglycerate_mutase_protein_family
NC_019425.2	fig|1449341.18.peg.269	peg	NC_019425.2_320719_321615	320719	321615	+	Transcriptional regulator, LysR family
NC_019425.2	fig|1449341.18.peg.270	peg	NC_019425.2_321751_324078	321751	324078	+	FIG00627315: hypothetical protein		FIG00627314	ff
NC_019425.2	fig|1449341.18.peg.271	peg	NC_019425.2_325643_324108	325643	324108	-	FIG00775532: hypothetical protein
NC_019425.2	fig|1449341.18.peg.272	peg	NC_019425.2_327237_325744	327237	325744	-	Threonine synthase (EC 4.2.3.1)		FIG00000134	isu;Threonine_and_Homoserine_Biosynthesis
NC_019425.2	fig|1449341.18.peg.273	peg	NC_019425.2_328540_329232	328540	329232	+	hypothetical protein
NC_019425.2	fig|1449341.18.peg.274	peg	NC_019425.2_329313_329516	329313	329516	+	hypothetical protein
NC_019425.2	fig|1449341.18.peg.275	peg	NC_019425.2_329616_329903	329616	329903	+	hypothetical protein
NC_019425.2	fig|1449341.18.peg.276	peg	NC_019425.2_330097_331530	330097	331530	+	hypothetical protein
NC_019425.2	fig|1449341.18.peg.277	peg	NC_019425.2_331572_331802	331572	331802	+	hypothetical protein
NC_019425.2	fig|1449341.18.peg.278	peg	NC_019425.2_331879_332409	331879	332409	+	hypothetical protein
NC_019425.2	fig|1449341.18.peg.279	peg	NC_019425.2_333951_332623	333951	332623	-	drug resistance transporter, EmrB/QacA family
NC_019425.2	fig|1449341.18.peg.280	peg	NC_019425.2_334518_334003	334518	334003	-	Transcriptional regulator, MarR family
NC_019425.2	fig|1449341.18.peg.281	peg	NC_019425.2_335788_334682	335788	334682	-	Multiple sugar ABC transporter, ATP-binding protein		FIG00007025	isu;Fructooligosaccharides(FOS)_and_Raffinose_Utilization
NC_019425.2	fig|1449341.18.peg.282	peg	NC_019425.2_336004_336657	336004	336657	+	Phosphoglycolate phosphatase (EC 3.1.3.18)			isu;Glycolate,_glyoxylate_interconversions isu;Photorespiration_(oxidative_C2_cycle) isu;2-phosphoglycolate_salvage
NC_019425.2	fig|1449341.18.peg.283	peg	NC_019425.2_336841_337638	336841	337638	+	Integral membrane protein
NC_019425.2	fig|1449341.18.peg.284	peg	NC_019425.2_338569_337691	338569	337691	-	cell surface hydrolase (putative)
NC_019425.2	fig|1449341.18.peg.285	peg	NC_019425.2_338753_339844	338753	339844	+	Glycerol dehydrogenase (EC 1.1.1.6)		FIG00132994	idu(1);Respiratory_dehydrogenases_1
NC_019425.2	fig|1449341.18.peg.286	peg	NC_019425.2_340089_340700	340089	340700	+	Amino acid ABC transporter, amino acid-binding/permease protein		FIG01326133	ff
NC_019425.2	fig|1449341.18.peg.287	peg	NC_019425.2_340691_341560	340691	341560	+	Amino acid ABC transporter, amino acid-binding/permease protein		FIG01326133	ff
NC_019425.2	fig|1449341.18.peg.288	peg	NC_019425.2_341662_342813	341662	342813	+	Aspartate aminotransferase (EC 2.6.1.1)		FIG00719736	idu(4);Coenzyme_M_biosynthesis_--_gjo idu(4);Glutamine,_Glutamate,_Aspartate_and_Asparagine_Biosynthesis idu(4);CBSS-216591.1.peg.168 idu(4);Threonine_and_Homoserine_Biosynthesis
NC_019425.2	fig|1449341.18.peg.289	peg	NC_019425.2_343197_343352	343197	343352	+	hypothetical protein
NC_019425.2	fig|1449341.18.peg.290	peg	NC_019425.2_343349_343474	343349	343474	+	hypothetical protein
NC_019425.2	fig|1449341.18.peg.291	peg	NC_019425.2_343864_344553	343864	344553	+	putative secreted protein
NC_019425.2	fig|1449341.18.peg.292	peg	NC_019425.2_344580_346244	344580	346244	+	putative secreted protein
NC_019425.2	fig|1449341.18.peg.293	peg	NC_019425.2_346351_347115	346351	347115	+	extracellular protein		FIG00627279	ff
NC_019425.2	fig|1449341.18.peg.294	peg	NC_019425.2_347146_348168	347146	348168	+	cell surface protein precursor		FIG01311447	ff
NC_019425.2	fig|1449341.18.peg.295	peg	NC_019425.2_348328_355194	348328	355194	+	Putative peptidoglycan bound protein (LPXTG motif) Lmo1799 homolog
NC_019425.2	fig|1449341.18.peg.296	peg	NC_019425.2_355357_356343	355357	356343	+	NG,NG-dimethylarginine dimethylaminohydrolase 1 (EC 3.5.3.18)		FIG00002156	isu;Dimethylarginine_metabolism
NC_019425.2	fig|1449341.18.peg.297	peg	NC_019425.2_356840_356388	356840	356388	-	Integral membrane protein		FIG01956050	ff
NC_019425.2	fig|1449341.18.peg.298	peg	NC_019425.2_357746_356994	357746	356994	-	FIG00774224: hypothetical protein		FIG00774222	ff
NC_019425.2	fig|1449341.18.peg.299	peg	NC_019425.2_358102_359304	358102	359304	+	drug resistance transporter, Bcr/CflA family		FIG01325773	ff
NC_019425.2	fig|1449341.18.peg.300	peg	NC_019425.2_359470_360492	359470	360492	+	Adenosine deaminase (EC 3.5.4.4)		FIG00000687	isu;Purine_conversions
NC_019425.2	fig|1449341.18.peg.301	peg	NC_019425.2_360699_361172	360699	361172	+	hypothetical protein
NC_019425.2	fig|1449341.18.peg.302	peg	NC_019425.2_361138_361317	361138	361317	+	hypothetical protein
NC_019425.2	fig|1449341.18.peg.303	peg	NC_019425.2_361543_362082	361543	362082	+	Deoxyuridine 5'-triphosphate nucleotidohydrolase (EC 3.6.1.23)		FIG00000388	isu;Nudix_proteins_(nucleoside_triphosphate_hydrolases) isu;Housecleaning_nucleoside_triphosphate_pyrophosphatases
NC_019425.2	fig|1449341.18.peg.304	peg	NC_019425.2_362660_363832	362660	363832	+	Mobile element protein		FIG01306568	ff
NC_019425.2	fig|1449341.18.peg.305	peg	NC_019425.2_364111_364335	364111	364335	+	hypothetical protein
NC_019425.2	fig|1449341.18.peg.306	peg	NC_019425.2_364475_364732	364475	364732	+	hypothetical protein
NC_019425.2	fig|1449341.18.peg.307	peg	NC_019425.2_364735_365817	364735	365817	+	FIG00775532: hypothetical protein
NC_019425.2	fig|1449341.18.peg.308	peg	NC_019425.2_365875_369777	365875	369777	+	internalin, putative			idu(2);Listeria_surface_proteins:_Internalin-like_proteins
NC_019425.2	fig|1449341.18.peg.309	peg	NC_019425.2_369817_370887	369817	370887	+	extracellular protein
NC_019425.2	fig|1449341.18.peg.310	peg	NC_019425.2_370911_372392	370911	372392	+	extracellular protein
NC_019425.2	fig|1449341.18.peg.311	peg	NC_019425.2_372417_373160	372417	373160	+	extracellular protein
NC_019425.2	fig|1449341.18.peg.312	peg	NC_019425.2_373188_373892	373188	373892	+	extracellular protein
NC_019425.2	fig|1449341.18.peg.313	peg	NC_019425.2_373938_374732	373938	374732	+	extracellular protein
NC_019425.2	fig|1449341.18.peg.314	peg	NC_019425.2_374901_375734	374901	375734	+	extracellular protein
NC_019425.2	fig|1449341.18.peg.315	peg	NC_019425.2_375767_376951	375767	376951	+	cell surface protein precursor
NC_019425.2	fig|1449341.18.peg.316	peg	NC_019425.2_377067_378503	377067	378503	+	Capsule synthesis positive regulator AcpA
NC_019425.2	fig|1449341.18.peg.317	peg	NC_019425.2_378815_379324	378815	379324	+	FIG00774362: hypothetical protein		FIG00774361	ff
NC_019425.2	fig|1449341.18.peg.318	peg	NC_019425.2_379944_380678	379944	380678	+	Phage protein
NC_019425.2	fig|1449341.18.peg.319	peg	NC_019425.2_381556_380711	381556	380711	-	hypothetical protein
NC_019425.2	fig|1449341.18.peg.320	peg	NC_019425.2_382773_381601	382773	381601	-	Mobile element protein		FIG01306568	ff
NC_019425.2	fig|1449341.18.peg.321	peg	NC_019425.2_383228_382860	383228	382860	-	hypothetical protein
NC_019425.2	fig|1449341.18.peg.322	peg	NC_019425.2_383446_384750	383446	384750	+	Magnesium and cobalt efflux protein CorC		FIG00042627	idu(2);Magnesium_transport idu(2);Glycyl-tRNA_synthetase_containing_cluster idu(2);CBSS-56780.10.peg.1536
NC_019425.2	fig|1449341.18.peg.323	peg	NC_019425.2_385726_384800	385726	384800	-	DNA-3-methyladenine glycosylase II (EC 3.2.2.21)		FIG00001134	idu(1);DNA_Repair_Base_Excision
NC_019425.2	fig|1449341.18.peg.324	peg	NC_019425.2_385729_385848	385729	385848	+	hypothetical protein
NC_019425.2	fig|1449341.18.peg.325	peg	NC_019425.2_385982_386545	385982	386545	+	ADA regulatory protein		FIG00006424	idu(1);DNA_repair,_bacterial icw(1);CBSS-393124.3.peg.2657
NC_019425.2	fig|1449341.18.peg.326	peg	NC_019425.2_386538_387059	386538	387059	+	Methylated-DNA--protein-cysteine methyltransferase (EC 2.1.1.63)		FIG00000328	icw(1);DNA_repair,_bacterial idu(2);CBSS-393124.3.peg.2657
NC_019425.2	fig|1449341.18.peg.327	peg	NC_019425.2_387521_388441	387521	388441	+	peptidase, U32 family small subunit [C1]		FIG01317417	ff
NC_019425.2	fig|1449341.18.peg.328	peg	NC_019425.2_388452_389684	388452	389684	+	peptidase, U32 family large subunit [C1]		FIG00645140	ff
NC_019425.2	fig|1449341.18.peg.329	peg	NC_019425.2_389949_390938	389949	390938	+	Choloylglycine hydrolase (EC 3.5.1.24)		FIG01443297	idu(5);Bile_hydrolysis
NC_019425.2	fig|1449341.18.peg.330	peg	NC_019425.2_390957_392360	390957	392360	+	Glutamate decarboxylase (EC 4.1.1.15)		FIG01376814	ff
NC_019425.2	fig|1449341.18.peg.331	peg	NC_019425.2_392696_394171	392696	394171	+	Probable glutamate/gamma-aminobutyrate antiporter		FIG01321404	ff
NC_019425.2	fig|1449341.18.peg.332	peg	NC_019425.2_395718_394228	395718	394228	-	FIG00775532: hypothetical protein		FIG00775528	ff
NC_019425.2	fig|1449341.18.peg.333	peg	NC_019425.2_396002_396997	396002	396997	+	Choloylglycine hydrolase (EC 3.5.1.24)		FIG01443297	idu(5);Bile_hydrolysis
NC_019425.2	fig|1449341.18.peg.334	peg	NC_019425.2_397020_399470	397020	399470	+	FIG00776024: hypothetical protein		FIG00776020	ff
NC_019425.2	fig|1449341.18.peg.335	peg	NC_019425.2_399540_399800	399540	399800	+	hypothetical protein
NC_019425.2	fig|1449341.18.peg.336	peg	NC_019425.2_399886_400929	399886	400929	+	membrane protein, putative
NC_019425.2	fig|1449341.18.peg.337	peg	NC_019425.2_402188_401037	402188	401037	-	6-aminohexanoate-cyclic-dimer hydrolase (EC 3.5.2.12)		FIG00627545	ff
NC_019425.2	fig|1449341.18.peg.338	peg	NC_019425.2_402496_402347	402496	402347	-	hypothetical protein
NC_019425.2	fig|1449341.18.peg.339	peg	NC_019425.2_402702_402842	402702	402842	+	hypothetical protein
NC_019425.2	fig|1449341.18.peg.340	peg	NC_019425.2_402911_403075	402911	403075	+	hypothetical protein
NC_019425.2	fig|1449341.18.peg.341	peg	NC_019425.2_403270_404034	403270	404034	+	branched-chain amino acid transport protein
NC_019425.2	fig|1449341.18.peg.342	peg	NC_019425.2_404027_404344	404027	404344	+	branched-chain amino acid transport
NC_019425.2	fig|1449341.18.peg.343	peg	NC_019425.2_405212_404706	405212	404706	-	GCN5-related N-acetyltransferase
NC_019425.2	fig|1449341.18.peg.344	peg	NC_019425.2_405405_405286	405405	405286	-	Tyrosyl-tRNA synthetase (EC 6.1.1.1)		FIG00346039	icw(1);tRNA_aminoacylation,_Tyr
NC_019425.2	fig|1449341.18.peg.345	peg	NC_019425.2_406544_405471	406544	405471	-	Tyrosyl-tRNA synthetase (EC 6.1.1.1)		FIG00346039	icw(1);tRNA_aminoacylation,_Tyr
NC_019425.2	fig|1449341.18.peg.346	peg	NC_019425.2_407390_407013	407390	407013	-	Bona fide RidA/YjgF/TdcF/RutC subgroup		FIG00002122	ff
NC_019425.2	fig|1449341.18.peg.347	peg	NC_019425.2_408589_407384	408589	407384	-	Cystathionine beta-lyase (EC 4.4.1.8) (CBL) (Beta-cystathionase) (Cysteine lyase) / Maltose regulon modulator		FIG00003391	ff
NC_019425.2	fig|1449341.18.peg.348	peg	NC_019425.2_410160_408607	410160	408607	-	PTS system, maltose and glucose-specific IIC component (EC 2.7.1.69) / PTS system, maltose and glucose-specific IIB component (EC 2.7.1.69)		FIG00001808	ff
NC_019425.2	fig|1449341.18.peg.349	peg	NC_019425.2_411246_410461	411246	410461	-	Transcriptional regulator
NC_019425.2	fig|1449341.18.peg.350	peg	NC_019425.2_411478_412590	411478	412590	+	S-(hydroxymethyl)glutathione dehydrogenase (EC 1.1.1.284)		FIG00001099	icw(1);Glutathione-dependent_pathway_of_formaldehyde_detoxification
NC_019425.2	fig|1449341.18.peg.351	peg	NC_019425.2_412611_413390	412611	413390	+	S-formylglutathione hydrolase (EC 3.1.2.12)		FIG00001809	isu;Glutathione-dependent_pathway_of_formaldehyde_detoxification
NC_019425.2	fig|1449341.18.peg.352	peg	NC_019425.2_413910_413512	413910	413512	-	DUF1093 domain-containing protein
NC_019425.2	fig|1449341.18.peg.353	peg	NC_019425.2_414831_414139	414831	414139	-	2-hydroxychromene-2-carboxylate isomerase/DsbA-like thioredoxin domain		FIG00007195	ff
NC_019425.2	fig|1449341.18.peg.354	peg	NC_019425.2_415024_415425	415024	415425	+	hypothetical protein
NC_019425.2	fig|1449341.18.peg.355	peg	NC_019425.2_415451_417052	415451	417052	+	DAK2 domain protein
NC_019425.2	fig|1449341.18.peg.356	peg	NC_019425.2_417052_417279	417052	417279	+	hypothetical protein
NC_019425.2	fig|1449341.18.peg.357	peg	NC_019425.2_417276_418055	417276	418055	+	FIG005069: Hypothetical protein		FIG00005069	isu;CBSS-291331.3.peg.3674
NC_019425.2	fig|1449341.18.peg.358	peg	NC_019425.2_418352_419017	418352	419017	+	Aquaporin Z		FIG00008396	isu;Osmoregulation
NC_019425.2	fig|1449341.18.peg.359	peg	NC_019425.2_419363_420511	419363	420511	+	Cell wall-associated hydrolase
NC_019425.2	fig|1449341.18.peg.360	peg	NC_019425.2_421090_421980	421090	421980	+	hypothetical protein
NC_019425.2	fig|1449341.18.peg.361	peg	NC_019425.2_422252_422115	422252	422115	-	hypothetical protein
NC_019425.2	fig|1449341.18.peg.362	peg	NC_019425.2_422324_423004	422324	423004	+	FIG01107939: hypothetical protein		FIG01114520	ff
NC_019425.2	fig|1449341.18.peg.363	peg	NC_019425.2_423004_423180	423004	423180	+	FIG01107939: hypothetical protein		FIG01114520	ff
NC_019425.2	fig|1449341.18.peg.364	peg	NC_019425.2_423210_423758	423210	423758	+	Substrate-specific component MtsA of methionine-regulated ECF transporter		FIG00018224	icw(2);ECF_class_transporters icw(2);Methionine_Biosynthesis
NC_019425.2	fig|1449341.18.peg.365	peg	NC_019425.2_423875_425584	423875	425584	+	Duplicated ATPase component MtsB of energizing module of methionine-regulated ECF transporter		FIG00018035	isu;ECF_class_transporters isu;Methionine_Biosynthesis
NC_019425.2	fig|1449341.18.peg.366	peg	NC_019425.2_425581_426411	425581	426411	+	Transmembrane component MtsC of energizing module of methionine-regulated ECF transporter		FIG00016685	icw(1);ECF_class_transporters icw(1);Methionine_Biosynthesis
NC_019425.2	fig|1449341.18.peg.367	peg	NC_019425.2_426659_426459	426659	426459	-	Permeases of the major facilitator superfamily
NC_019425.2	fig|1449341.18.peg.368	peg	NC_019425.2_427959_427342	427959	427342	-	Conserved protein
NC_019425.2	fig|1449341.18.peg.369	peg	NC_019425.2_428241_430376	428241	430376	+	Na+/H+ antiporter		FIG00008246	ff
NC_019425.2	fig|1449341.18.peg.370	peg	NC_019425.2_430596_431138	430596	431138	+	Transcriptional regulator, MerR family, near polyamine transporter		FIG00103661	icw(4);Polyamine_Metabolism
NC_019425.2	fig|1449341.18.peg.371	peg	NC_019425.2_431157_432251	431157	432251	+	Putrescine transport ATP-binding protein PotA (TC 3.A.1.11.1)		FIG00007514	icw(2);Polyamine_Metabolism
NC_019425.2	fig|1449341.18.peg.372	peg	NC_019425.2_432264_433079	432264	433079	+	Spermidine Putrescine ABC transporter permease component PotB (TC 3.A.1.11.1)		FIG00004037	icw(1);Polyamine_Metabolism
NC_019425.2	fig|1449341.18.peg.373	peg	NC_019425.2_433076_433903	433076	433903	+	Spermidine Putrescine ABC transporter permease component potC (TC_3.A.1.11.1)		FIG00003894	idu(1);Polyamine_Metabolism
NC_019425.2	fig|1449341.18.peg.374	peg	NC_019425.2_433900_434973	433900	434973	+	ABC transporter, periplasmic spermidine putrescine-binding protein PotD (TC 3.A.1.11.1)		FIG00005022	icw(3);Polyamine_Metabolism
NC_019425.2	fig|1449341.18.peg.375	peg	NC_019425.2_435386_436282	435386	436282	+	hypothetical protein
NC_019425.2	fig|1449341.18.peg.376	peg	NC_019425.2_436383_437291	436383	437291	+	RarD protein		FIG01319747	ff
NC_019425.2	fig|1449341.18.peg.377	peg	NC_019425.2_437395_438246	437395	438246	+	4-diphosphocytidyl-2-C-methyl-D-erythritol kinase (EC 2.7.1.148)		FIG00000377	isu;Isoprenoid_Biosynthesis isu;A_Gammaproteobacteria_Cluster_Relating_to_Translation
NC_019425.2	fig|1449341.18.peg.378	peg	NC_019425.2_439455_438301	439455	438301	-	N-acetylglucosamine-6-phosphate deacetylase (EC 3.5.1.25)		FIG00076542	idu(2);Chitin_and_N-acetylglucosamine_utilization idu(2);Sialic_Acid_Metabolism
NC_019425.2	fig|1449341.18.peg.379	peg	NC_019425.2_440105_439452	440105	439452	-	putative transcriptional regulator (DeoR family)
NC_019425.2	fig|1449341.18.peg.380	peg	NC_019425.2_440275_440159	440275	440159	-	hypothetical protein
NC_019425.2	fig|1449341.18.peg.381	peg	NC_019425.2_440419_441444	440419	441444	+	acetyl esterase, putative		FIG01230872	ff
NC_019425.2	fig|1449341.18.peg.382	peg	NC_019425.2_441861_441538	441861	441538	-	hypothetical protein
NC_019425.2	fig|1449341.18.peg.383	peg	NC_019425.2_442205_441987	442205	441987	-	hypothetical protein
NC_019425.2	fig|1449341.18.peg.384	peg	NC_019425.2_442503_442318	442503	442318	-	hypothetical protein
NC_019425.2	fig|1449341.18.peg.385	peg	NC_019425.2_442817_443953	442817	443953	+	hypothetical protein
NC_019425.2	fig|1449341.18.peg.386	peg	NC_019425.2_444521_445363	444521	445363	+	Amino acid ABC transporter, amino acid-binding protein/permease protein		FIG00600067	ff
NC_019425.2	fig|1449341.18.peg.387	peg	NC_019425.2_445388_446146	445388	446146	+	Amino acid ABC transporter, glutamine-binding protein/permease protein		FIG01338836	ff
NC_019425.2	fig|1449341.18.peg.388	peg	NC_019425.2_446165_446899	446165	446899	+	Amino acid ABC transporter, ATP-binding protein		FIG00519964	ff
NC_019425.2	fig|1449341.18.peg.389	peg	NC_019425.2_447120_448061	447120	448061	+	Zinc ABC transporter, periplasmic-binding protein ZnuA		FIG00021555	ff
NC_019425.2	fig|1449341.18.peg.390	peg	NC_019425.2_448097_448804	448097	448804	+	Zinc ABC transporter, ATP-binding protein ZnuC		FIG00059280	ff
NC_019425.2	fig|1449341.18.peg.391	peg	NC_019425.2_448756_449580	448756	449580	+	Zinc ABC transporter, inner membrane permease protein ZnuB		FIG00005113	ff
NC_019425.2	fig|1449341.18.peg.392	peg	NC_019425.2_449760_450581	449760	450581	+	PurR: transcription regulator associated with purine metabolism		FIG00111686	isu;De_Novo_Purine_Biosynthesis
NC_019425.2	fig|1449341.18.peg.393	peg	NC_019425.2_451016_453499	451016	453499	+	Miro domain-containing protein
NC_019425.2	fig|1449341.18.peg.394	peg	NC_019425.2_454116_453607	454116	453607	-	FIG018171: hypothetical protein of Cupin superfamily		FIG00443250	ff
NC_019425.2	fig|1449341.18.peg.395	peg	NC_019425.2_454430_455680	454430	455680	+	N-Acetyl-D-glucosamine ABC transport system, sugar-binding protein		FIG00013626	isu;Chitin_and_N-acetylglucosamine_utilization
NC_019425.2	fig|1449341.18.peg.396	peg	NC_019425.2_455924_456817	455924	456817	+	N-Acetyl-D-glucosamine ABC transport system, permease protein 1		FIG00008591	icw(2);Chitin_and_N-acetylglucosamine_utilization
NC_019425.2	fig|1449341.18.peg.397	peg	NC_019425.2_456841_457671	456841	457671	+	N-Acetyl-D-glucosamine ABC transport system, permease protein 2		FIG00501923	icw(1);Chitin_and_N-acetylglucosamine_utilization
NC_019425.2	fig|1449341.18.peg.398	peg	NC_019425.2_457790_459940	457790	459940	+	Beta-glucosidase (EC 3.2.1.21)		FIG00001469	idu(8);Fructooligosaccharides(FOS)_and_Raffinose_Utilization idu(8);Beta-Glucoside_Metabolism
NC_019425.2	fig|1449341.18.peg.399	peg	NC_019425.2_459960_463304	459960	463304	+	sugar phosphorylase		FIG01341327	ff
NC_019425.2	fig|1449341.18.peg.400	peg	NC_019425.2_463412_464383	463412	464383	+	Maltose operon transcriptional repressor MalR, LacI family		FIG00008778	ff
NC_019425.2	fig|1449341.18.peg.401	peg	NC_019425.2_464398_465147	464398	465147	+	putative esterase		FIG00016132	isu;Alpha-Amylase_locus_in_Streptocococcus
NC_019425.2	fig|1449341.18.peg.402	peg	NC_019425.2_467084_465699	467084	465699	-	Chitin binding protein		FIG00002614	idu(2);Chitin_and_N-acetylglucosamine_utilization
NC_019425.2	fig|1449341.18.peg.403	peg	NC_019425.2_467629_468450	467629	468450	+	FIG00267293: hypothetical protein		FIG01323658	ff
NC_019425.2	fig|1449341.18.peg.404	peg	NC_019425.2_468653_469051	468653	469051	+	Additional lipoprotein component of predicted cobalamin ECF transporter
NC_019425.2	fig|1449341.18.peg.405	peg	NC_019425.2_469101_469571	469101	469571	+	Substrate-specific component CbrT of predicted cobalamin ECF transporter		FIG00015108	idu(1);ECF_class_transporters
NC_019425.2	fig|1449341.18.peg.406	peg	NC_019425.2_470142_471530	470142	471530	+	hypothetical protein
NC_019425.2	fig|1449341.18.peg.407	peg	NC_019425.2_471648_472529	471648	472529	+	Transmembrane component CbrV of energizing module of predicted cobalamin ECF transporter		FIG00015381	icw(2);ECF_class_transporters
NC_019425.2	fig|1449341.18.peg.408	peg	NC_019425.2_472576_473469	472576	473469	+	Duplicated ATPase component CbrU of energizing module of predicted cobalamin ECF transporter		FIG00088067	icw(4);ECF_class_transporters
NC_019425.2	fig|1449341.18.peg.409	peg	NC_019425.2_473435_474148	473435	474148	+	Duplicated ATPase component CbrU of energizing module of predicted cobalamin ECF transporter			icw(4);ECF_class_transporters
NC_019425.2	fig|1449341.18.peg.410	peg	NC_019425.2_474135_474824	474135	474824	+	Substrate-specific component CbrT of predicted cobalamin ECF transporter		FIG00015108	idu(1);ECF_class_transporters
NC_019425.2	fig|1449341.18.peg.411	peg	NC_019425.2_474829_475020	474829	475020	+	hypothetical protein
NC_019425.2	fig|1449341.18.peg.412	peg	NC_019425.2_475035_475463	475035	475463	+	Propanediol utilization protein PduV		FIG00016912	isu;Propanediol_utilization
NC_019425.2	fig|1449341.18.peg.413	peg	NC_019425.2_475482_476057	475482	476057	+	ATP:Cob(I)alamin adenosyltransferase (EC 2.5.1.17)		FIG00001045	ff
NC_019425.2	fig|1449341.18.peg.414	peg	NC_019425.2_476737_477708	476737	477708	+	Alcohol dehydrogenase (EC 1.1.1.1)		FIG01007502	icw(1);Glycerolipid_and_Glycerophospholipid_Metabolism_in_Bacteria icw(1);Fermentations:_Mixed_acid icw(1);Butanol_Biosynthesis icw(1);5-FCL-like_protein
NC_019425.2	fig|1449341.18.peg.415	peg	NC_019425.2_477711_477872	477711	477872	+	Alcohol dehydrogenase (EC 1.1.1.1)		FIG01007502	icw(1);Glycerolipid_and_Glycerophospholipid_Metabolism_in_Bacteria icw(1);Fermentations:_Mixed_acid icw(1);Butanol_Biosynthesis icw(1);5-FCL-like_protein
NC_019425.2	fig|1449341.18.peg.416	peg	NC_019425.2_478080_478424	478080	478424	+	Ethanolamine utilization protein similar to PduU			icw(4);Ethanolamine_utilization
NC_019425.2	fig|1449341.18.peg.417	peg	NC_019425.2_478527_479099	478527	479099	+	Ethanolamine two-component response regulator		FIG00007374	icw(1);Ethanolamine_utilization
NC_019425.2	fig|1449341.18.peg.418	peg	NC_019425.2_479092_480519	479092	480519	+	Ethanolamine sensory transduction histidine kinase		FIG00008910	isu;Ethanolamine_utilization
NC_019425.2	fig|1449341.18.peg.419	peg	NC_019425.2_480748_482178	480748	482178	+	Ethanolamine utilization protein EutA		FIG00002353	icw(2);Ethanolamine_utilization
NC_019425.2	fig|1449341.18.peg.420	peg	NC_019425.2_482278_483645	482278	483645	+	Ethanolamine ammonia-lyase heavy chain (EC 4.3.1.7)		FIG00003375	icw(6);Ethanolamine_utilization
NC_019425.2	fig|1449341.18.peg.421	peg	NC_019425.2_483671_484573	483671	484573	+	Ethanolamine ammonia-lyase light chain (EC 4.3.1.7)		FIG00015941	icw(6);Ethanolamine_utilization
NC_019425.2	fig|1449341.18.peg.422	peg	NC_019425.2_484589_485242	484589	485242	+	Ethanolamine utilization polyhedral-body-like protein EutL		FIG00002338	icw(8);Ethanolamine_utilization
NC_019425.2	fig|1449341.18.peg.423	peg	NC_019425.2_485263_485811	485263	485811	+	Ethanolamine utilization polyhedral-body-like protein EutM		FIG00005232	icw(6);Ethanolamine_utilization
NC_019425.2	fig|1449341.18.peg.424	peg	NC_019425.2_485811_487277	485811	487277	+	Acetaldehyde dehydrogenase, ethanolamine utilization cluster (EC 1.2.1.10)		FIG00004876	icw(10);Ethanolamine_utilization
NC_019425.2	fig|1449341.18.peg.425	peg	NC_019425.2_487335_487619	487335	487619	+	Ethanolamine utilization protein similar to PduA/PduJ		FIG00337896	icw(5);Ethanolamine_utilization
NC_019425.2	fig|1449341.18.peg.426	peg	NC_019425.2_487751_488485	487751	488485	+	ATP:Cob(I)alamin adenosyltransferase (EC 2.5.1.17) @ ATP:Cob(I)alamin adenosyltransferase (EC 2.5.1.17), ethanolamine utilization			icw(4);Ethanolamine_utilization
NC_019425.2	fig|1449341.18.peg.427	peg	NC_019425.2_488496_489137	488496	489137	+	Ethanolamine utilization protein similar to PduL		FIG00004332	icw(3);Ethanolamine_utilization
NC_019425.2	fig|1449341.18.peg.428	peg	NC_019425.2_489134_489742	489134	489742	+	Protein clustered with ethanolamine utilization			icw(2);Ethanolamine_utilization
NC_019425.2	fig|1449341.18.peg.429	peg	NC_019425.2_489792_490061	489792	490061	+	Ethanolamine utilization polyhedral-body-like protein EutN		FIG00031412	isu;Ethanolamine_utilization
NC_019425.2	fig|1449341.18.peg.430	peg	NC_019425.2_490153_491256	490153	491256	+	Ethanolamine permease		FIG00003466	icw(1);Ethanolamine_utilization
NC_019425.2	fig|1449341.18.peg.431	peg	NC_019425.2_491260_491715	491260	491715	+	Ethanolamine utilization protein EutQ		FIG00005489	icw(7);Ethanolamine_utilization
NC_019425.2	fig|1449341.18.peg.432	peg	NC_019425.2_492167_492826	492167	492826	+	hypothetical protein
NC_019425.2	fig|1449341.18.peg.433	peg	NC_019425.2_492964_493983	492964	493983	+	oxidoreductase, YhhX family		FIG01334316	ff
NC_019425.2	fig|1449341.18.peg.434	peg	NC_019425.2_494335_494051	494335	494051	-	DNA-binding response regulator, AraC family
NC_019425.2	fig|1449341.18.peg.435	peg	NC_019425.2_494989_496356	494989	496356	+	N-acetylglucosamine-1-phosphate uridyltransferase (EC 2.7.7.23) / Glucosamine-1-phosphate N-acetyltransferase (EC 2.3.1.157)		FIG00000353	isu;Transcription_repair_cluster icw(1);Transcription_repair_cluster isu;Sialic_Acid_Metabolism isu;Sialic_Acid_Metabolism isu;UDP-N-acetylmuramate_from_Fructose-6-phosphate_Biosynthesis isu;UDP-N-acetylmuramate_from_Fructose-6-phosphate_Biosynthesis isu;Peptidoglycan_Biosynthesis isu;Peptidoglycan_Biosynthesis
NC_019425.2	fig|1449341.18.peg.436	peg	NC_019425.2_496500_497483	496500	497483	+	Ribose-phosphate pyrophosphokinase (EC 2.7.6.1)		FIG00096830	icw(1);Transcription_repair_cluster idu(1);Pentose_phosphate_pathway idu(1);De_Novo_Purine_Biosynthesis idu(1);A_Gammaproteobacteria_Cluster_Relating_to_Translation
NC_019425.2	fig|1449341.18.peg.437	peg	NC_019425.2_497858_499507	497858	499507	+	Oligopeptide ABC transporter, periplasmic oligopeptide-binding protein OppA (TC 3.A.1.5.1)		FIG00432360	idu(6);ABC_transporter_oligopeptide_(TC_3.A.1.5.1) idu(6);Sex_pheromones_in_Enterococcus_faecalis_and_other_Firmicutes
NC_019425.2	fig|1449341.18.peg.438	peg	NC_019425.2_499811_501148	499811	501148	+	Acetylornithine deacetylase/Succinyl-diaminopimelate desuccinylase and related deacylases		FIG00011140	ff
NC_019425.2	fig|1449341.18.peg.439	peg	NC_019425.2_501962_501300	501962	501300	-	O-methyltransferase		FIG00821228	ff
NC_019425.2	fig|1449341.18.peg.440	peg	NC_019425.2_502843_502034	502843	502034	-	Transcriptional regulator, LysR family
NC_019425.2	fig|1449341.18.peg.441	peg	NC_019425.2_503035_503853	503035	503853	+	Ankyrin
NC_019425.2	fig|1449341.18.peg.442	peg	NC_019425.2_503870_505090	503870	505090	+	Cytosine deaminase (EC 3.5.4.1)		FIG00134368	idu(2);Creatine_and_Creatinine_Degradation idu(2);pyrimidine_conversions idu(2);CBSS-326442.4.peg.1852
NC_019425.2	fig|1449341.18.peg.443	peg	NC_019425.2_505546_506028	505546	506028	+	hypothetical protein
NC_019425.2	fig|1449341.18.peg.444	peg	NC_019425.2_507522_506557	507522	506557	-	L-lactate dehydrogenase (EC 1.1.1.27)		FIG00000812	idu(3);Fermentations:_Lactate idu(3);Fermentations:_Mixed_acid
NC_019425.2	fig|1449341.18.peg.445	peg	NC_019425.2_507845_508414	507845	508414	+	Peptidyl-tRNA hydrolase (EC 3.1.1.29)		FIG00000151	isu;Transcription_repair_cluster isu;Cell_division-ribosomal_stress_proteins_cluster isu;Sporulation-associated_proteins_with_broader_functions isu;Translation_termination_factors_bacterial
NC_019425.2	fig|1449341.18.peg.446	peg	NC_019425.2_508641_512174	508641	512174	+	Transcription-repair coupling factor		FIG00067681	icw(1);Transcription_repair_cluster isu;DNA-replication icw(2);Cell_division-ribosomal_stress_proteins_cluster icw(1);Sporulation_Cluster isu;Transcription_factors_bacterial
NC_019425.2	fig|1449341.18.peg.447	peg	NC_019425.2_512234_513838	512234	513838	+	Low temperature requirement B protein		FIG01304093	icw(2);Cell_division-ribosomal_stress_proteins_cluster
NC_019425.2	fig|1449341.18.peg.448	peg	NC_019425.2_513848_514909	513848	514909	+	possible tetrapyrrole methyltransferase domain / Nucleoside triphosphate pyrophosphohydrolase MazG (EC 3.6.1.8)		FIG01273675	isu;Nucleoside_triphosphate_pyrophosphohydrolase_MazG icw(4);Sporulation_Cluster icw(4);Sporulation_Cluster
NC_019425.2	fig|1449341.18.peg.449	peg	NC_019425.2_514906_515181	514906	515181	+	Ribosome-associated heat shock protein implicated in the recycling of the 50S subunit (S4 paralog)			isu;Heat_shock_dnaK_gene_cluster_extended isu;DNA_replication_cluster_1 icw(7);Cell_division-ribosomal_stress_proteins_cluster icw(1);Sporulation_Cluster
NC_019425.2	fig|1449341.18.peg.450	peg	NC_019425.2_515459_515938	515459	515938	+	Cell division protein DivIC (FtsB), stabilizes FtsL against RasP cleavage			isu;Bacterial_Cell_Division icw(2);Cell_division-ribosomal_stress_proteins_cluster isu;Bacterial_Cytoskeleton icw(2);Sporulation_Cluster isu;Stationary_phase_repair_cluster
NC_019425.2	fig|1449341.18.peg.451	peg	NC_019425.2_516072_516575	516072	516575	+	RNA binding protein, contains ribosomal protein S1 domain		FIG00006700	isu;Cell_division-ribosomal_stress_proteins_cluster isu;Sporulation_Cluster
NC_019425.2	fig|1449341.18.peg.452	peg	NC_019425.2_516656_518056	516656	518056	+	tRNA(Ile)-lysidine synthetase (EC 6.3.4.19)		FIG00000257	isu;tRNA_processing isu;tRNA_modification_Bacteria icw(3);Cell_division-ribosomal_stress_proteins_cluster icw(1);Folate_biosynthesis_cluster
NC_019425.2	fig|1449341.18.peg.453	peg	NC_019425.2_518075_518617	518075	518617	+	Hypoxanthine-guanine phosphoribosyltransferase (EC 2.4.2.8)		FIG00000355	idu(1);Purine_conversions icw(3);Cell_division-ribosomal_stress_proteins_cluster icw(2);Folate_biosynthesis_cluster
NC_019425.2	fig|1449341.18.peg.454	peg	NC_019425.2_518732_520867	518732	520867	+	Cell division protein FtsH (EC 3.4.24.-)		FIG01120704	icw(1);Bacterial_Cell_Division icw(4);Cell_division-ribosomal_stress_proteins_cluster idu(1);Folate_biosynthesis_cluster
NC_019425.2	fig|1449341.18.peg.455	peg	NC_019425.2_520976_521863	520976	521863	+	Chaperonin (heat shock protein 33)		FIG00003751	isu;Streptococcus_pyogenes_recombinatorial_zone
NC_019425.2	fig|1449341.18.peg.456	peg	NC_019425.2_522047_522982	522047	522982	+	Cysteine synthase (EC 2.5.1.47)		FIG00064110	isu;Cysteine_Biosynthesis isu;Methionine_Biosynthesis
NC_019425.2	fig|1449341.18.peg.457	peg	NC_019425.2_523177_524172	523177	524172	+	tRNA dihydrouridine synthase B (EC 1.-.-.-)		FIG00000580	idu(1);tRNA_modification_Bacteria
NC_019425.2	fig|1449341.18.peg.458	peg	NC_019425.2_524214_524333	524214	524333	+	hypothetical protein
NC_019425.2	fig|1449341.18.peg.459	peg	NC_019425.2_524354_525853	524354	525853	+	Lysyl-tRNA synthetase (class II) (EC 6.1.1.6)		FIG00000300	isu;tRNA_aminoacylation,_Lys
NC_019425.2	fig|1449341.18.rna.5	rna	NC_019425.2_526504_527980	526504	527980	+	Small Subunit Ribosomal RNA; ssuRNA; SSU rRNA
NC_019425.2	fig|1449341.18.rna.6	rna	NC_019425.2_528393_531357	528393	531357	+	Large Subunit Ribosomal RNA; lsuRNA; LSU rRNA
NC_019425.2	fig|1449341.18.rna.7	rna	NC_019425.2_531616_531731	531616	531731	+	5S RNA
NC_019425.2	fig|1449341.18.peg.461	peg	NC_019425.2_532090_532335	532090	532335	+	hypothetical protein
NC_019425.2	fig|1449341.18.peg.462	peg	NC_019425.2_532486_532617	532486	532617	+	hypothetical protein
NC_019425.2	fig|1449341.18.peg.463	peg	NC_019425.2_533188_532637	533188	532637	-	hypothetical protein
NC_019425.2	fig|1449341.18.peg.464	peg	NC_019425.2_533600_533893	533600	533893	+	hypothetical protein
NC_019425.2	fig|1449341.18.peg.465	peg	NC_019425.2_535189_533915	535189	533915	-	Chloride channel protein		FIG00731882	ff
NC_019425.2	fig|1449341.18.peg.466	peg	NC_019425.2_536151_535315	536151	535315	-	DNA-binding response regulator, AraC family
NC_019425.2	fig|1449341.18.peg.467	peg	NC_019425.2_536549_538303	536549	538303	+	Lipid A export ATP-binding/permease protein MsbA		FIG00017059	ff
NC_019425.2	fig|1449341.18.peg.468	peg	NC_019425.2_538296_540077	538296	540077	+	Multidrug resistance ABC transporter ATP-binding and permease protein
NC_019425.2	fig|1449341.18.peg.469	peg	NC_019425.2_540202_540579	540202	540579	+	OsmC/Ohr family protein
NC_019425.2	fig|1449341.18.peg.470	peg	NC_019425.2_540800_541000	540800	541000	+	Cold shock protein CspA			idu(1);Cold_shock,_CspA_family_of_proteins
NC_019425.2	fig|1449341.18.peg.471	peg	NC_019425.2_541353_541114	541353	541114	-	Transcriptional regulator, MarR family
NC_019425.2	fig|1449341.18.peg.472	peg	NC_019425.2_541565_541410	541565	541410	-	hypothetical protein
NC_019425.2	fig|1449341.18.peg.473	peg	NC_019425.2_541751_543397	541751	543397	+	Pyruvate decarboxylase (EC 4.1.1.1); Alpha-keto-acid decarboxylase (EC 4.1.1.-)		FIG00001998	isu;Pyruvate_metabolism_II:_acetyl-CoA,_acetogenesis_from_pyruvate
NC_019425.2	fig|1449341.18.peg.474	peg	NC_019425.2_544497_543436	544497	543436	-	diguanylate cyclase/phosphodiesterase (GGDEF & EAL domains) with PAS/PAC sensor(s)			idu(3);Bacterial_hemoglobins
NC_019425.2	fig|1449341.18.peg.475	peg	NC_019425.2_544685_545347	544685	545347	+	Acyl-ACP thioesterase		FIG01329344	ff
NC_019425.2	fig|1449341.18.peg.476	peg	NC_019425.2_545390_546367	545390	546367	+	Sucrose operon repressor ScrR, LacI family		FIG00003530	idu(1);Sucrose_utilization
NC_019425.2	fig|1449341.18.peg.477	peg	NC_019425.2_546576_548012	546576	548012	+	PTS system, sucrose-specific IIB component (EC 2.7.1.69) / PTS system, sucrose-specific IIC component (EC 2.7.1.69)		FIG00081068	icw(1);Sucrose_utilization icw(1);Sucrose_utilization
NC_019425.2	fig|1449341.18.peg.478	peg	NC_019425.2_548031_548636	548031	548636	+	Sucrose-6-phosphate hydrolase (EC 3.2.1.B3)		FIG00010392	ff
NC_019425.2	fig|1449341.18.peg.479	peg	NC_019425.2_548615_549535	548615	549535	+	Sucrose-6-phosphate hydrolase (EC 3.2.1.B3)		FIG00010392	ff
NC_019425.2	fig|1449341.18.peg.480	peg	NC_019425.2_550527_549559	550527	549559	-	L-asparaginase (EC 3.5.1.1)		FIG00000376	isu;Glutamine,_Glutamate,_Aspartate_and_Asparagine_Biosynthesis
NC_019425.2	fig|1449341.18.peg.481	peg	NC_019425.2_551576_550764	551576	550764	-	Homoserine O-succinyltransferase (EC 2.3.1.46)		FIG00001106	icw(1);Methionine_Biosynthesis
NC_019425.2	fig|1449341.18.peg.482	peg	NC_019425.2_553007_551718	553007	551718	-	O-acetylhomoserine sulfhydrylase (EC 2.5.1.49) / O-succinylhomoserine sulfhydrylase (EC 2.5.1.48)		FIG00000417	isu;Methionine_Biosynthesis icw(1);Methionine_Biosynthesis
NC_019425.2	fig|1449341.18.peg.483	peg	NC_019425.2_553583_555034	553583	555034	+	ATP-dependent RNA helicase YxiN		FIG00013313	ff
NC_019425.2	fig|1449341.18.peg.484	peg	NC_019425.2_556724_555096	556724	555096	-	ABC transporter ATP-binding protein uup		FIG00007941	idu(2);CBSS-393121.3.peg.2760
NC_019425.2	fig|1449341.18.peg.485	peg	NC_019425.2_557122_558051	557122	558051	+	Phosphonate ABC transporter phosphate-binding periplasmic component (TC 3.A.1.9.1)		FIG00014764	idu(1);ABC_transporter_alkylphosphonate_(TC_3.A.1.9.1)
NC_019425.2	fig|1449341.18.peg.486	peg	NC_019425.2_558124_559620	558124	559620	+	2',3'-cyclic-nucleotide 2'-phosphodiesterase (EC 3.1.4.16)		FIG00039528	idu(1);Purine_conversions idu(1);pyrimidine_conversions
NC_019425.2	fig|1449341.18.peg.487	peg	NC_019425.2_560318_559926	560318	559926	-	hypothetical protein
NC_019425.2	fig|1449341.18.peg.488	peg	NC_019425.2_560914_561948	560914	561948	+	Ferric iron ABC transporter, iron-binding protein		FIG00002011	icw(1);Iron_acquisition_in_Streptococcus isu;Campylobacter_Iron_Metabolism
NC_019425.2	fig|1449341.18.peg.489	peg	NC_019425.2_561976_563091	561976	563091	+	Ferric iron ABC transporter, ATP-binding protein		FIG00005705	isu;Iron_acquisition_in_Streptococcus
NC_019425.2	fig|1449341.18.peg.490	peg	NC_019425.2_563081_564736	563081	564736	+	Ferric iron ABC transporter, permease protein		FIG00006997	icw(2);Iron_acquisition_in_Streptococcus icw(1);Campylobacter_Iron_Metabolism
NC_019425.2	fig|1449341.18.peg.491	peg	NC_019425.2_564757_566454	564757	566454	+	putative sensor protein
NC_019425.2	fig|1449341.18.peg.492	peg	NC_019425.2_566447_567247	566447	567247	+	DNA-binding response regulator, AraC family
NC_019425.2	fig|1449341.18.peg.493	peg	NC_019425.2_568741_567305	568741	567305	-	Probable transport protein		FIG01323069	ff
NC_019425.2	fig|1449341.18.peg.494	peg	NC_019425.2_569164_570126	569164	570126	+	D-3-phosphoglycerate dehydrogenase (EC 1.1.1.95)		FIG00031250	idu(1);Glycine_and_Serine_Utilization idu(1);Serine_Biosynthesis idu(1);Pyridoxin_(Vitamin_B6)_Biosynthesis
NC_019425.2	fig|1449341.18.peg.495	peg	NC_019425.2_570971_571843	570971	571843	+	Lysine-arginine-ornithine-binding periplasmic protein precursor (TC 3.A.1.3.1)		FIG00046179	isu;Arginine_and_Ornithine_Degradation
NC_019425.2	fig|1449341.18.peg.496	peg	NC_019425.2_571855_572535	571855	572535	+	Probable amino-acid ABC transporter permease protein yckA		FIG01230225	ff
NC_019425.2	fig|1449341.18.peg.497	peg	NC_019425.2_573586_572615	573586	572615	-	Ribose operon repressor		FIG00024226	idu(2);D-ribose_utilization
NC_019425.2	fig|1449341.18.peg.498	peg	NC_019425.2_573912_575144	573912	575144	+	Branched-chain amino acid transport system carrier protein		FIG00905542	ff
NC_019425.2	fig|1449341.18.peg.499	peg	NC_019425.2_575284_576042	575284	576042	+	Transcriptional activator tipA
NC_019425.2	fig|1449341.18.peg.500	peg	NC_019425.2_576658_576113	576658	576113	-	NADPH:quinone oxidoreductase
NC_019425.2	fig|1449341.18.peg.501	peg	NC_019425.2_577863_578747	577863	578747	+	hypothetical protein
NC_019425.2	fig|1449341.18.peg.502	peg	NC_019425.2_579864_579073	579864	579073	-	hypothetical protein
NC_019425.2	fig|1449341.18.peg.503	peg	NC_019425.2_579933_580292	579933	580292	+	hypothetical protein
NC_019425.2	fig|1449341.18.peg.504	peg	NC_019425.2_582723_580972	582723	580972	-	Lipid A export ATP-binding/permease protein MsbA		FIG00017059	ff
NC_019425.2	fig|1449341.18.peg.505	peg	NC_019425.2_584470_582725	584470	582725	-	Lipid A export ATP-binding/permease protein MsbA		FIG00017059	ff
NC_019425.2	fig|1449341.18.peg.506	peg	NC_019425.2_584668_585426	584668	585426	+	Arginine/ornithine antiporter ArcD		FIG00001166	idu(4);Arginine_and_Ornithine_Degradation idu(4);Arginine_Deiminase_Pathway idu(4);Polyamine_Metabolism
NC_019425.2	fig|1449341.18.peg.507	peg	NC_019425.2_586096_585620	586096	585620	-	Nucleoside 2-deoxyribosyltransferase		FIG00629478	ff
NC_019425.2	fig|1449341.18.peg.508	peg	NC_019425.2_586387_587355	586387	587355	+	Cell wall-binding protein
NC_019425.2	fig|1449341.18.peg.509	peg	NC_019425.2_587384_587632	587384	587632	+	hypothetical protein
NC_019425.2	fig|1449341.18.peg.510	peg	NC_019425.2_588027_588998	588027	588998	+	Alanine dehydrogenase (EC 1.4.1.1)		FIG00000895	idu(1);Pyruvate_Alanine_Serine_Interconversions idu(1);CBSS-269801.1.peg.809
NC_019425.2	fig|1449341.18.peg.511	peg	NC_019425.2_590507_589062	590507	589062	-	6-phospho-beta-glucosidase (EC 3.2.1.86)		FIG00001882	idu(14);Beta-Glucoside_Metabolism
NC_019425.2	fig|1449341.18.peg.512	peg	NC_019425.2_590657_591856	590657	591856	+	Transcriptional regulator, AraC family
NC_019425.2	fig|1449341.18.peg.513	peg	NC_019425.2_591954_593138	591954	593138	+	UPF0261 protein mll9388		FIG00515714	ff
NC_019425.2	fig|1449341.18.peg.514	peg	NC_019425.2_593315_594013	593315	594013	+	TIM-barrel signal transduction protein		FIG00948152	ff
NC_019425.2	fig|1449341.18.peg.515	peg	NC_019425.2_594149_594553	594149	594553	+	protein
NC_019425.2	fig|1449341.18.peg.516	peg	NC_019425.2_594670_595638	594670	595638	+	sugar-binding transcriptional regulator, LacI family
NC_019425.2	fig|1449341.18.peg.517	peg	NC_019425.2_595696_597468	595696	597468	+	Excinuclease ABC subunit C		FIG00000185	idu(1);DNA_repair,_UvrABC_system
NC_019425.2	fig|1449341.18.peg.518	peg	NC_019425.2_597644_598012	597644	598012	+	hypothetical protein
NC_019425.2	fig|1449341.18.peg.519	peg	NC_019425.2_599159_598428	599159	598428	-	Glutamate transport ATP-binding protein		FIG01114305	ff
NC_019425.2	fig|1449341.18.peg.520	peg	NC_019425.2_600588_599152	600588	599152	-	/ Glutamine transport system permease protein GlnP (TC 3.A.1.3.2)		FIG01225643	ff
NC_019425.2	fig|1449341.18.peg.521	peg	NC_019425.2_600877_601455	600877	601455	+	Transcriptional regulator, TetR family
NC_019425.2	fig|1449341.18.peg.522	peg	NC_019425.2_601476_602039	601476	602039	+	Acetyltransferase (GNAT family) SAS0976
NC_019425.2	fig|1449341.18.peg.523	peg	NC_019425.2_602612_602103	602612	602103	-	hypothetical protein
NC_019425.2	fig|1449341.18.peg.524	peg	NC_019425.2_603060_603653	603060	603653	+	Ubiquinone/menaquinone biosynthesis methyltransferase UBIE (EC 2.1.1.-)
NC_019425.2	fig|1449341.18.peg.525	peg	NC_019425.2_604815_603991	604815	603991	-	Hydroxymethylpyrimidine phosphate kinase ThiD (EC 2.7.4.7)		FIG01469715	ff
NC_019425.2	fig|1449341.18.peg.526	peg	NC_019425.2_605948_605079	605948	605079	-	hydrolase, haloacid dehalogenase-like family		FIG00672005	ff
NC_019425.2	fig|1449341.18.peg.527	peg	NC_019425.2_606159_606842	606159	606842	+	Transcriptional regulator, GntR family		FIG00621925	ff
NC_019425.2	fig|1449341.18.peg.528	peg	NC_019425.2_606971_607864	606971	607864	+	6-phosphogluconate dehydrogenase, decarboxylating (EC 1.1.1.44)		FIG00000405	idu(1);Pentose_phosphate_pathway icw(1);D-gluconate_and_ketogluconates_metabolism
NC_019425.2	fig|1449341.18.peg.529	peg	NC_019425.2_607876_609414	607876	609414	+	Gluconokinase (EC 2.7.1.12)		FIG00000861	isu;Entner-Doudoroff_Pathway icw(2);D-gluconate_and_ketogluconates_metabolism
NC_019425.2	fig|1449341.18.peg.530	peg	NC_019425.2_609723_611072	609723	611072	+	Gluconate permease, Bsu4004 homolog		FIG00009417	isu;D-gluconate_and_ketogluconates_metabolism
NC_019425.2	fig|1449341.18.peg.531	peg	NC_019425.2_611264_611944	611264	611944	+	Uracil-DNA glycosylase, family 1		FIG00000538	isu;DNA_Repair_Base_Excision isu;Uracil-DNA_glycosylase
NC_019425.2	fig|1449341.18.peg.532	peg	NC_019425.2_612223_613101	612223	613101	+	Phosphate acetyltransferase (EC 2.3.1.8)		FIG00000522	isu;Pyruvate_metabolism_II:_acetyl-CoA,_acetogenesis_from_pyruvate isu;Ethanolamine_utilization isu;Fermentations:_Lactate isu;Fermentations:_Mixed_acid isu;Propanediol_utilization isu;Threonine_anaerobic_catabolism_gene_cluster
NC_019425.2	fig|1449341.18.peg.533	peg	NC_019425.2_613243_613674	613243	613674	+	hypothetical protein
NC_019425.2	fig|1449341.18.peg.534	peg	NC_019425.2_614102_613722	614102	613722	-	Glyoxalase family protein		FIG00007915	ff
NC_019425.2	fig|1449341.18.peg.535	peg	NC_019425.2_614398_615717	614398	615717	+	Transposase		FIG01372619	ff
NC_019425.2	fig|1449341.18.peg.536	peg	NC_019425.2_616114_616530	616114	616530	+	hypothetical protein
NC_019425.2	fig|1449341.18.peg.537	peg	NC_019425.2_616562_617233	616562	617233	+	Ribose 5-phosphate isomerase A (EC 5.3.1.6)		FIG00000415	isu;D-ribose_utilization isu;Calvin-Benson_cycle isu;Pentose_phosphate_pathway
NC_019425.2	fig|1449341.18.peg.538	peg	NC_019425.2_617374_617865	617374	617865	+	hypothetical protein
NC_019425.2	fig|1449341.18.peg.539	peg	NC_019425.2_617976_619652	617976	619652	+	Exonuclease sbcC (EC 3.1.11.-)
NC_019425.2	fig|1449341.18.peg.540	peg	NC_019425.2_619886_619764	619886	619764	-	hypothetical protein
NC_019425.2	fig|1449341.18.peg.541	peg	NC_019425.2_620674_619913	620674	619913	-	Integral membrane protein
NC_019425.2	fig|1449341.18.peg.542	peg	NC_019425.2_621564_620671	621564	620671	-	hypothetical protein
NC_019425.2	fig|1449341.18.peg.543	peg	NC_019425.2_623138_621834	623138	621834	-	Candidate zinc-binding lipoprotein ZinT
NC_019425.2	fig|1449341.18.peg.544	peg	NC_019425.2_623319_623170	623319	623170	-	LSU ribosomal protein L33p		FIG01961774	idu(2);Ribosome_LSU_bacterial
NC_019425.2	fig|1449341.18.peg.545	peg	NC_019425.2_623554_623823	623554	623823	+	SSU ribosomal protein S14p (S29e) @ SSU ribosomal protein S14p (S29e), zinc-independent		FIG01964337	idu(1);Ribosome_SSU_bacterial isu;Ribosome_SSU_bacterial
NC_019425.2	fig|1449341.18.peg.546	peg	NC_019425.2_623948_624346	623948	624346	+	hypothetical protein
NC_019425.2	fig|1449341.18.rna.8	rna	NC_019425.2_624462_624535	624462	624535	+	tRNA-Undet-???
NC_019425.2	fig|1449341.18.peg.547	peg	NC_019425.2_625395_624736	625395	624736	-	DedA protein		FIG00002761	isu;Uptake_of_selenate_and_selenite isu;Colicin_V_and_Bacteriocin_Production_Cluster isu;DedA_family_of_inner_membrane_proteins
NC_019425.2	fig|1449341.18.peg.548	peg	NC_019425.2_625740_626204	625740	626204	+	hypothetical protein
NC_019425.2	fig|1449341.18.peg.549	peg	NC_019425.2_626502_627170	626502	627170	+	Sortase A, LPXTG specific		FIG00007328	idu(4);Heme,_hemin_uptake_and_utilization_systems_in_GramPositives idu(4);Sortase
NC_019425.2	fig|1449341.18.peg.550	peg	NC_019425.2_628031_627261	628031	627261	-	hypothetical protein
NC_019425.2	fig|1449341.18.peg.551	peg	NC_019425.2_628308_628781	628308	628781	+	Non-specific DNA-binding protein Dps / Iron-binding ferritin-like antioxidant protein / Ferroxidase (EC 1.16.3.1)		FIG00017247	isu;Oxidative_stress isu;Oxidative_stress isu;Oxidative_stress
NC_019425.2	fig|1449341.18.peg.552	peg	NC_019425.2_628988_629542	628988	629542	+	LemA protein		FIG00001666	icw(1);CBSS-393011.11.peg.386
NC_019425.2	fig|1449341.18.peg.553	peg	NC_019425.2_629764_630666	629764	630666	+	Heat shock protein HtpX (EC 3.4.24.-)		FIG00005571	isu;CBSS-393011.11.peg.386
NC_019425.2	fig|1449341.18.peg.554	peg	NC_019425.2_630807_631571	630807	631571	+	FIG00742663: hypothetical protein		FIG00742662	ff
NC_019425.2	fig|1449341.18.peg.555	peg	NC_019425.2_631784_632110	631784	632110	+	Quaternary ammonium compound-resistance protein SugE
NC_019425.2	fig|1449341.18.peg.556	peg	NC_019425.2_632110_632427	632110	632427	+	Quaternary ammonium compound-resistance protein SugE
NC_019425.2	fig|1449341.18.peg.557	peg	NC_019425.2_632563_633642	632563	633642	+	D-alanine--D-alanine ligase (EC 6.3.2.4)		FIG00000350	idu(1);Peptidoglycan_biosynthesis--gjo idu(1);cell_division_cluster_containing_FtsQ icw(1);Peptidoglycan_Biosynthesis
NC_019425.2	fig|1449341.18.peg.558	peg	NC_019425.2_633972_635348	633972	635348	+	UDP-N-acetylmuramoylalanyl-D-glutamyl-2,6-diaminopimelate--D-alanyl-D-alanine ligase (EC 6.3.2.10)		FIG00024401	icw(1);Peptidoglycan_biosynthesis--gjo isu;Methicillin_resistance_in_Staphylococci isu;Peptidoglycan_Biosynthesis
NC_019425.2	fig|1449341.18.peg.559	peg	NC_019425.2_635455_636150	635455	636150	+	Putative membrane protein
NC_019425.2	fig|1449341.18.peg.560	peg	NC_019425.2_636568_638193	636568	638193	+	DEAD-box ATP-dependent RNA helicase CshA (EC 3.6.4.13)		FIG00001381	ff
NC_019425.2	fig|1449341.18.peg.561	peg	NC_019425.2_638461_638811	638461	638811	+	Holo-[acyl-carrier protein] synthase (EC 2.7.8.7)		FIG00000540	isu;Fatty_Acid_Biosynthesis_FASII isu;CBSS-176299.4.peg.1292
NC_019425.2	fig|1449341.18.peg.562	peg	NC_019425.2_638844_639971	638844	639971	+	Alanine racemase (EC 5.1.1.1)		FIG00001642	isu;Pyruvate_Alanine_Serine_Interconversions isu;Alanine_biosynthesis
NC_019425.2	fig|1449341.18.peg.563	peg	NC_019425.2_641556_640237	641556	640237	-	Transposase		FIG01372619	ff
NC_019425.2	fig|1449341.18.peg.564	peg	NC_019425.2_641738_641854	641738	641854	+	hypothetical protein
NC_019425.2	fig|1449341.18.peg.565	peg	NC_019425.2_641923_642057	641923	642057	+	hypothetical protein
NC_019425.2	fig|1449341.18.peg.566	peg	NC_019425.2_642085_642435	642085	642435	+	Programmed cell death toxin YdcE		FIG00009628	ff
NC_019425.2	fig|1449341.18.peg.567	peg	NC_019425.2_642717_643205	642717	643205	+	Substrate-specific component QueT (COG4708) of predicted queuosine-regulated ECF transporter		FIG00127025	idu(1);ECF_class_transporters idu(1);Queuosine-Archaeosine_Biosynthesis
NC_019425.2	fig|1449341.18.peg.568	peg	NC_019425.2_643895_643251	643895	643251	-	FIG00742398: hypothetical protein		FIG00742397	ff
NC_019425.2	fig|1449341.18.peg.569	peg	NC_019425.2_644150_644860	644150	644860	+	FIG011945: O-methyltransferase family protein		FIG00628806	ff
NC_019425.2	fig|1449341.18.rna.9	rna	NC_019425.2_645304_646782	645304	646782	+	Small Subunit Ribosomal RNA; ssuRNA; SSU rRNA
NC_019425.2	fig|1449341.18.rna.10	rna	NC_019425.2_646923_646995	646923	646995	+	tRNA-Ala-TGC
NC_019425.2	fig|1449341.18.rna.11	rna	NC_019425.2_647278_650231	647278	650231	+	Large Subunit Ribosomal RNA; lsuRNA; LSU rRNA
NC_019425.2	fig|1449341.18.rna.12	rna	NC_019425.2_650489_650604	650489	650604	+	5S RNA
NC_019425.2	fig|1449341.18.rna.13	rna	NC_019425.2_650620_650693	650620	650693	+	tRNA-Asn-GTT
NC_019425.2	fig|1449341.18.rna.14	rna	NC_019425.2_650737_650809	650737	650809	+	tRNA-Thr-GGT
NC_019425.2	fig|1449341.18.peg.571	peg	NC_019425.2_650992_651264	650992	651264	+	acetyltransferase (putative)
NC_019425.2	fig|1449341.18.peg.572	peg	NC_019425.2_653132_651306	653132	651306	-	Amino acid permease		FIG01345058	ff
NC_019425.2	fig|1449341.18.rna.15	rna	NC_019425.2_653432_653503	653432	653503	+	tRNA-Glu-TTC
NC_019425.2	fig|1449341.18.peg.573	peg	NC_019425.2_654255_653623	654255	653623	-	hypothetical protein
NC_019425.2	fig|1449341.18.peg.574	peg	NC_019425.2_654483_655718	654483	655718	+	major facilitator family transporter
NC_019425.2	fig|1449341.18.peg.575	peg	NC_019425.2_655711_656883	655711	656883	+	N-acyl-L-amino acid amidohydrolase (EC 3.5.1.14)
NC_019425.2	fig|1449341.18.peg.576	peg	NC_019425.2_657074_658516	657074	658516	+	6-phospho-beta-glucosidase (EC 3.2.1.86)		FIG00001882	idu(14);Beta-Glucoside_Metabolism
NC_019425.2	fig|1449341.18.peg.577	peg	NC_019425.2_658939_659901	658939	659901	+	L-lactate dehydrogenase (EC 1.1.1.27)		FIG00000812	idu(3);Fermentations:_Lactate idu(3);Fermentations:_Mixed_acid
NC_019425.2	fig|1449341.18.rna.16	rna	NC_019425.2_660165_660248	660165	660248	+	tRNA-Tyr-GTA
NC_019425.2	fig|1449341.18.rna.17	rna	NC_019425.2_660253_660324	660253	660324	+	tRNA-Gln-TTG
NC_019425.2	fig|1449341.18.rna.18	rna	NC_019425.2_660425_660540	660425	660540	+	5S RNA
NC_019425.2	fig|1449341.18.rna.19	rna	NC_019425.2_660557_660632	660557	660632	+	tRNA-Lys-TTT
NC_019425.2	fig|1449341.18.peg.578	peg	NC_019425.2_661007_663574	661007	663574	+	putative integral membrane protein
NC_019425.2	fig|1449341.18.peg.579	peg	NC_019425.2_663683_664525	663683	664525	+	Diadenylate cyclase spyDAC; Bacterial checkpoint controller DisA with nucleotide-binding domain		FIG00006310	isu;Bacterial_checkpoint-control-related_cluster icw(2);Bacterial_checkpoint-control-related_cluster
NC_019425.2	fig|1449341.18.peg.580	peg	NC_019425.2_664522_665664	664522	665664	+	Uncharacterized secreted protein associated with spyDAC			icw(1);Bacterial_checkpoint-control-related_cluster
NC_019425.2	fig|1449341.18.peg.581	peg	NC_019425.2_665744_667102	665744	667102	+	Phosphoglucosamine mutase (EC 5.4.2.10)		FIG00009682	icw(2);Bacterial_checkpoint-control-related_cluster icw(1);Sialic_Acid_Metabolism icw(1);UDP-N-acetylmuramate_from_Fructose-6-phosphate_Biosynthesis
NC_019425.2	fig|1449341.18.peg.582	peg	NC_019425.2_667537_669345	667537	669345	+	Glucosamine--fructose-6-phosphate aminotransferase [isomerizing] (EC 2.6.1.16)		FIG00000038	isu;Inteins isu;Sialic_Acid_Metabolism isu;UDP-N-acetylmuramate_from_Fructose-6-phosphate_Biosynthesis
NC_019425.2	fig|1449341.18.peg.583	peg	NC_019425.2_669591_670034	669591	670034	+	hypothetical protein
NC_019425.2	fig|1449341.18.peg.584	peg	NC_019425.2_670211_670717	670211	670717	+	GGDEF domain protein
NC_019425.2	fig|1449341.18.peg.585	peg	NC_019425.2_670967_672358	670967	672358	+	L-cystine uptake protein TcyP		FIG00003381	ff
NC_019425.2	fig|1449341.18.peg.586	peg	NC_019425.2_673228_673896	673228	673896	+	ABC transporter, ATP-binding protein
NC_019425.2	fig|1449341.18.peg.587	peg	NC_019425.2_673893_674675	673893	674675	+	hypothetical protein
NC_019425.2	fig|1449341.18.peg.588	peg	NC_019425.2_676056_674830	676056	674830	-	ABC transporter permease protein
NC_019425.2	fig|1449341.18.peg.589	peg	NC_019425.2_676764_676072	676764	676072	-	Cell division transporter, ATP-binding protein FtsE (TC 3.A.5.1.1)		FIG00002914	idu(2);CBSS-393121.3.peg.2760 idu(2);Bacterial_Cell_Division
NC_019425.2	fig|1449341.18.peg.590	peg	NC_019425.2_677640_676780	677640	676780	-	Probable Co/Zn/Cd efflux system membrane fusion protein			isu;Cobalt-zinc-cadmium_resistance
NC_019425.2	fig|1449341.18.peg.591	peg	NC_019425.2_677936_678670	677936	678670	+	Serine/threonine protein phosphatase (EC 3.1.3.16)		FIG01323010	ff
NC_019425.2	fig|1449341.18.peg.592	peg	NC_019425.2_678775_679935	678775	679935	+	Na(+)/H(+) antiporter		FIG01956045	ff
NC_019425.2	fig|1449341.18.peg.593	peg	NC_019425.2_680091_682274	680091	682274	+	Transcription accessory protein (S1 RNA-binding domain)		FIG00001712	isu;CBSS-393131.3.peg.612 isu;CBSS-243265.1.peg.198 isu;Cell_division-ribosomal_stress_proteins_cluster isu;Transcription_factors_bacterial
NC_019425.2	fig|1449341.18.peg.594	peg	NC_019425.2_682370_682858	682370	682858	+	Transcriptional regulator, AraC family
NC_019425.2	fig|1449341.18.peg.595	peg	NC_019425.2_682974_683438	682974	683438	+	Putative metallopeptidase (Zinc) SprT family		FIG00001747	icw(1);CBSS-393131.3.peg.612
NC_019425.2	fig|1449341.18.rna.20	rna	NC_019425.2_683502_683585	683502	683585	+	tRNA-Leu-GAG			isu;tRNAs
NC_019425.2	fig|1449341.18.peg.596	peg	NC_019425.2_684247_684744	684247	684744	+	Signal peptidase I (EC 3.4.21.89)		FIG00000015	idu(3);Signal_peptidase idu(3);CBSS-176299.4.peg.1292
NC_019425.2	fig|1449341.18.peg.597	peg	NC_019425.2_684770_684934	684770	684934	+	hypothetical protein
NC_019425.2	fig|1449341.18.peg.598	peg	NC_019425.2_687303_685006	687303	685006	-	COG1649 predicted glycoside hydrolase		FIG01317966	ff
NC_019425.2	fig|1449341.18.peg.599	peg	NC_019425.2_687632_688531	687632	688531	+	N-acetylmuramic acid 6-phosphate etherase		FIG00001103	ff
NC_019425.2	fig|1449341.18.peg.600	peg	NC_019425.2_688563_688871	688563	688871	+	PTS system, diacetylchitobiose-specific IIB component (EC 2.7.1.69)		FIG01257822	icw(2);Beta-Glucoside_Metabolism
NC_019425.2	fig|1449341.18.peg.601	peg	NC_019425.2_688996_690300	688996	690300	+	PTS system, cellobiose-specific IIC component (EC 2.7.1.69)		FIG00029916	icw(3);Beta-Glucoside_Metabolism
NC_019425.2	fig|1449341.18.peg.602	peg	NC_019425.2_690388_690693	690388	690693	+	hypothetical protein
NC_019425.2	fig|1449341.18.peg.603	peg	NC_019425.2_690698_691177	690698	691177	+	Kinase similar to eukaryotic-like N-acetylglucosamine kinase		FIG01418946	ff
NC_019425.2	fig|1449341.18.peg.604	peg	NC_019425.2_691158_691604	691158	691604	+	Kinase similar to eukaryotic-like N-acetylglucosamine kinase
NC_019425.2	fig|1449341.18.peg.605	peg	NC_019425.2_691609_692697	691609	692697	+	Outer surface protein of unknown function, cellobiose operon		FIG00001904	idu(4);Beta-Glucoside_Metabolism
NC_019425.2	fig|1449341.18.peg.606	peg	NC_019425.2_692726_693037	692726	693037	+	PTS system, cellobiose-specific IIA component (EC 2.7.1.69)		FIG00011115	icw(1);Beta-Glucoside_Metabolism
NC_019425.2	fig|1449341.18.peg.607	peg	NC_019425.2_693057_694187	693057	694187	+	Anhydro-N-acetylmuramic acid kinase (EC 2.7.1.-)		FIG00002931	isu;Recycling_of_Peptidoglycan_Amino_Sugars
NC_019425.2	fig|1449341.18.peg.608	peg	NC_019425.2_694305_695156	694305	695156	+	Transcriptional regulator, RpiR family
NC_019425.2	fig|1449341.18.peg.609	peg	NC_019425.2_695406_695762	695406	695762	+	hypothetical protein
NC_019425.2	fig|1449341.18.peg.610	peg	NC_019425.2_695787_696302	695787	696302	+	hypothetical protein
NC_019425.2	fig|1449341.18.peg.611	peg	NC_019425.2_697197_696394	697197	696394	-	LysR-family regulatory protein
NC_019425.2	fig|1449341.18.peg.612	peg	NC_019425.2_697312_697827	697312	697827	+	hypothetical protein
NC_019425.2	fig|1449341.18.peg.613	peg	NC_019425.2_699653_697878	699653	697878	-	Glycerophosphoryl diester phosphodiesterase (EC 3.1.4.46)		FIG00002239	idu(6);Glycerol_and_Glycerol-3-phosphate_Uptake_and_Utilization idu(6);CBSS-176299.4.peg.1996A
NC_019425.2	fig|1449341.18.peg.614	peg	NC_019425.2_700016_701737	700016	701737	+	Lipid A export ATP-binding/permease protein MsbA		FIG00017059	ff
NC_019425.2	fig|1449341.18.peg.615	peg	NC_019425.2_701737_703509	701737	703509	+	Lipid A export ATP-binding/permease protein MsbA		FIG00017059	ff
NC_019425.2	fig|1449341.18.peg.616	peg	NC_019425.2_704459_703584	704459	703584	-	N-acetylmuramoyl-L-alanine amidase (EC 3.5.1.28)		FIG00001385	icw(1);Murein_Hydrolases icw(1);Recycling_of_Peptidoglycan_Amino_Acids
NC_019425.2	fig|1449341.18.peg.617	peg	NC_019425.2_705543_704482	705543	704482	-	N-acetylmuramoyl-L-alanine amidase (EC 3.5.1.28)		FIG00001385	icw(1);Murein_Hydrolases icw(1);Recycling_of_Peptidoglycan_Amino_Acids
NC_019425.2	fig|1449341.18.peg.618	peg	NC_019425.2_706442_708124	706442	708124	+	Potassium-transporting ATPase A chain (EC 3.6.3.12) (TC 3.A.3.7.1)		FIG00002960	isu;Potassium_homeostasis
NC_019425.2	fig|1449341.18.peg.619	peg	NC_019425.2_708438_710495	708438	710495	+	Potassium-transporting ATPase B chain (EC 3.6.3.12) (TC 3.A.3.7.1)		FIG00046742	icw(3);Potassium_homeostasis
NC_019425.2	fig|1449341.18.peg.620	peg	NC_019425.2_710518_711096	710518	711096	+	Potassium-transporting ATPase C chain (EC 3.6.3.12) (TC 3.A.3.7.1)		FIG00007507	icw(1);Potassium_homeostasis
NC_019425.2	fig|1449341.18.peg.621	peg	NC_019425.2_711445_714138	711445	714138	+	Osmosensitive K+ channel histidine kinase KdpD (EC 2.7.3.-)		FIG00000846	icw(1);Potassium_homeostasis
NC_019425.2	fig|1449341.18.peg.622	peg	NC_019425.2_714188_714874	714188	714874	+	sensor histidine kinase		FIG00431356	ff
NC_019425.2	fig|1449341.18.peg.623	peg	NC_019425.2_714996_715589	714996	715589	+	Acyl-phosphate:glycerol-3-phosphate O-acyltransferase PlsY		FIG00000459	idu(1);Glycerolipid_and_Glycerophospholipid_Metabolism_in_Bacteria
NC_019425.2	fig|1449341.18.peg.624	peg	NC_019425.2_715724_716962	715724	716962	+	Beta-lactamase class C and other penicillin binding proteins			idu(2);Beta-lactamase
NC_019425.2	fig|1449341.18.peg.625	peg	NC_019425.2_717167_717694	717167	717694	+	Rrf2 family transcriptional regulator		FIG00001408	idu(1);Rrf2_family_transcriptional_regulators
NC_019425.2	fig|1449341.18.peg.626	peg	NC_019425.2_717669_720386	717669	720386	+	FIG00776024: hypothetical protein		FIG00776020	ff
NC_019425.2	fig|1449341.18.peg.627	peg	NC_019425.2_722275_720467	722275	720467	-	Lead, cadmium, zinc and mercury transporting ATPase (EC 3.6.3.3) (EC 3.6.3.5); Copper-translocating P-type ATPase (EC 3.6.3.4)		FIG01595495	idu(9);Copper_Transport_System idu(9);CBSS-196620.1.peg.2477 idu(9);Copper_homeostasis
NC_019425.2	fig|1449341.18.peg.628	peg	NC_019425.2_722878_722459	722878	722459	-	Universal stress protein
NC_019425.2	fig|1449341.18.peg.629	peg	NC_019425.2_724117_722894	724117	722894	-	putative transporter
NC_019425.2	fig|1449341.18.peg.630	peg	NC_019425.2_724290_724832	724290	724832	+	Transcriptional regulator, PadR family			idu(5);CBSS-1352.1.peg.856
NC_019425.2	fig|1449341.18.peg.631	peg	NC_019425.2_725022_725408	725022	725408	+	unknown
NC_019425.2	fig|1449341.18.peg.632	peg	NC_019425.2_726177_725527	726177	725527	-	Chloramphenicol acetyltransferase (EC 2.3.1.28)		FIG01073532	ff
NC_019425.2	fig|1449341.18.peg.633	peg	NC_019425.2_726339_726217	726339	726217	-	hypothetical protein
NC_019425.2	fig|1449341.18.peg.634	peg	NC_019425.2_727503_726628	727503	726628	-	SPFH domain/band 7 family protein		FIG00630300	ff
NC_019425.2	fig|1449341.18.peg.635	peg	NC_019425.2_727884_727531	727884	727531	-	hypothetical protein
NC_019425.2	fig|1449341.18.peg.636	peg	NC_019425.2_728176_729528	728176	729528	+	Aspartokinase (EC 2.7.2.4)		FIG00000132	idu(1);Lysine_Biosynthesis_DAP_Pathway,_GJO_scratch idu(1);CBSS-216591.1.peg.168 idu(1);Threonine_and_Homoserine_Biosynthesis idu(1);Lysine_Biosynthesis_DAP_Pathway
NC_019425.2	fig|1449341.18.peg.637	peg	NC_019425.2_729898_729575	729898	729575	-	hypothetical protein
NC_019425.2	fig|1449341.18.peg.638	peg	NC_019425.2_730270_730094	730270	730094	-	hypothetical protein
NC_019425.2	fig|1449341.18.peg.639	peg	NC_019425.2_730744_731319	730744	731319	+	hypothetical protein
NC_019425.2	fig|1449341.18.peg.640	peg	NC_019425.2_731327_731626	731327	731626	+	hypothetical protein
NC_019425.2	fig|1449341.18.peg.641	peg	NC_019425.2_731825_732712	731825	732712	+	hypothetical protein
NC_019425.2	fig|1449341.18.peg.642	peg	NC_019425.2_734713_732767	734713	732767	-	Lead, cadmium, zinc and mercury transporting ATPase (EC 3.6.3.3) (EC 3.6.3.5); Copper-translocating P-type ATPase (EC 3.6.3.4)		FIG01595495	idu(9);Copper_Transport_System idu(9);CBSS-196620.1.peg.2477 idu(9);Copper_homeostasis
NC_019425.2	fig|1449341.18.peg.643	peg	NC_019425.2_735151_736215	735151	736215	+	Outer surface protein of unknown function, cellobiose operon		FIG00001904	idu(4);Beta-Glucoside_Metabolism
NC_019425.2	fig|1449341.18.peg.644	peg	NC_019425.2_736236_737123	736236	737123	+	N-acetylmuramic acid 6-phosphate etherase		FIG00001103	ff
NC_019425.2	fig|1449341.18.peg.645	peg	NC_019425.2_737142_738602	737142	738602	+	PTS system, sucrose-specific IIB component (EC 2.7.1.69) / PTS system, sucrose-specific IIC component (EC 2.7.1.69)		FIG00081068	idu(1);Sucrose_utilization idu(1);Sucrose_utilization
NC_019425.2	fig|1449341.18.peg.646	peg	NC_019425.2_738790_740193	738790	740193	+	Glutamate decarboxylase (EC 4.1.1.15)		FIG01376814	ff
NC_019425.2	fig|1449341.18.peg.647	peg	NC_019425.2_741062_740244	741062	740244	-	Undecaprenyl-diphosphatase (EC 3.6.1.27)		FIG00000555	ff
NC_019425.2	fig|1449341.18.peg.648	peg	NC_019425.2_742185_741205	742185	741205	-	Putative membrane protein YeiH		FIG00004373	ff
NC_019425.2	fig|1449341.18.peg.649	peg	NC_019425.2_742850_743785	742850	743785	+	Threonyl-tRNA synthetase (EC 6.1.1.3)		FIG00000101	icw(2);tRNA_aminoacylation,_Thr
NC_019425.2	fig|1449341.18.peg.650	peg	NC_019425.2_745384_743780	745384	743780	-	Transposase, IS4		FIG01396189	ff
NC_019425.2	fig|1449341.18.peg.651	peg	NC_019425.2_745548_746174	745548	746174	+	Threonyl-tRNA synthetase (EC 6.1.1.3)		FIG00000101	icw(2);tRNA_aminoacylation,_Thr
NC_019425.2	fig|1449341.18.peg.652	peg	NC_019425.2_746244_746537	746244	746537	+	Threonyl-tRNA synthetase (EC 6.1.1.3)		FIG00000101	icw(2);tRNA_aminoacylation,_Thr
NC_019425.2	fig|1449341.18.peg.653	peg	NC_019425.2_747113_746592	747113	746592	-	hypothetical protein
NC_019425.2	fig|1449341.18.peg.654	peg	NC_019425.2_748132_747221	748132	747221	-	hypothetical protein
NC_019425.2	fig|1449341.18.peg.655	peg	NC_019425.2_748321_749199	748321	749199	+	Transcriptional regulator, AraC family
NC_019425.2	fig|1449341.18.peg.656	peg	NC_019425.2_749372_750451	749372	750451	+	Myo-inositol 2-dehydrogenase 1 (EC 1.1.1.18)		FIG00043259	idu(1);Inositol_catabolism
NC_019425.2	fig|1449341.18.peg.657	peg	NC_019425.2_750473_750925	750473	750925	+	acetyltransferase, GNAT family
NC_019425.2	fig|1449341.18.peg.658	peg	NC_019425.2_750944_751684	750944	751684	+	Inosose dehydratase (EC 4.2.1.44)		FIG00001357	icw(1);Inositol_catabolism
NC_019425.2	fig|1449341.18.peg.659	peg	NC_019425.2_751704_752426	751704	752426	+	Lmo2161 protein
NC_019425.2	fig|1449341.18.peg.660	peg	NC_019425.2_752462_753430	752462	753430	+	Inosose isomerase (EC 5.3.99.-)		FIG00001893	icw(2);Inositol_catabolism
NC_019425.2	fig|1449341.18.peg.661	peg	NC_019425.2_753471_754547	753471	754547	+	Myo-inositol 2-dehydrogenase (EC 1.1.1.18)		FIG01583289	icw(3);Inositol_catabolism
NC_019425.2	fig|1449341.18.peg.662	peg	NC_019425.2_756075_754600	756075	754600	-	M protein trans-acting positive regulator (Mga)
NC_019425.2	fig|1449341.18.peg.663	peg	NC_019425.2_756279_756494	756279	756494	+	hypothetical protein
NC_019425.2	fig|1449341.18.peg.664	peg	NC_019425.2_756523_757080	756523	757080	+	hypothetical protein
NC_019425.2	fig|1449341.18.peg.665	peg	NC_019425.2_757097_759037	757097	759037	+	hypothetical protein
NC_019425.2	fig|1449341.18.peg.666	peg	NC_019425.2_759073_760947	759073	760947	+	N-acetylmuramoyl-L-alanine amidase (EC 3.5.1.28)			idu(12);Murein_Hydrolases idu(12);Recycling_of_Peptidoglycan_Amino_Acids
NC_019425.2	fig|1449341.18.peg.667	peg	NC_019425.2_761021_766723	761021	766723	+	Internalin-like protein (LPXTG motif) Lmo2026 homolog			idu(1);Listeria_surface_proteins:_Internalin-like_proteins
NC_019425.2	fig|1449341.18.peg.668	peg	NC_019425.2_766819_767064	766819	767064	+	hypothetical protein
NC_019425.2	fig|1449341.18.peg.669	peg	NC_019425.2_767522_768427	767522	768427	+	Beta-lactamase class A		FIG00005710	isu;Beta-lactamase
NC_019425.2	fig|1449341.18.peg.670	peg	NC_019425.2_769414_768563	769414	768563	-	Sugar kinase and transcription regulator (EC 2.7.1.-)
NC_019425.2	fig|1449341.18.peg.671	peg	NC_019425.2_769491_770255	769491	770255	+	Transcriptional regulator, RpiR family
NC_019425.2	fig|1449341.18.peg.672	peg	NC_019425.2_771634_770294	771634	770294	-	PTS system, cellobiose-specific IIC component (EC 2.7.1.69)		FIG00029916	icw(1);Beta-Glucoside_Metabolism
NC_019425.2	fig|1449341.18.peg.673	peg	NC_019425.2_773223_771778	773223	771778	-	6-phospho-beta-glucosidase (EC 3.2.1.86)		FIG00001882	idu(14);Beta-Glucoside_Metabolism
NC_019425.2	fig|1449341.18.peg.674	peg	NC_019425.2_773666_774007	773666	774007	+	hypothetical protein
NC_019425.2	fig|1449341.18.peg.675	peg	NC_019425.2_774024_774320	774024	774320	+	hypothetical protein
NC_019425.2	fig|1449341.18.peg.676	peg	NC_019425.2_774375_775355	774375	775355	+	Oxidoreductase, N-terminal:Oxidoreductase, C-terminal
NC_019425.2	fig|1449341.18.peg.677	peg	NC_019425.2_775475_777301	775475	777301	+	PTS system, maltose and glucose-specific IIC component (EC 2.7.1.69) / PTS system, maltose and glucose-specific IIB component (EC 2.7.1.69)		FIG00001808	ff
NC_019425.2	fig|1449341.18.peg.678	peg	NC_019425.2_777301_778632	777301	778632	+	Maltose-6'-phosphate glucosidase (EC 3.2.1.122)		FIG00003756	isu;Trehalose_Uptake_and_Utilization
NC_019425.2	fig|1449341.18.peg.679	peg	NC_019425.2_778941_779699	778941	779699	+	Transcriptional regulator, RpiR family
NC_019425.2	fig|1449341.18.peg.680	peg	NC_019425.2_779736_780215	779736	780215	+	hypothetical protein
NC_019425.2	fig|1449341.18.peg.681	peg	NC_019425.2_780239_780769	780239	780769	+	PTS system, maltose and glucose-specific IIC component (EC 2.7.1.69) / PTS system, maltose and glucose-specific IIB component (EC 2.7.1.69) / PTS system, maltose and glucose-specific IIA component (EC 2.7.1.69)
NC_019425.2	fig|1449341.18.peg.682	peg	NC_019425.2_780881_781567	780881	781567	+	5'-nucleotidase YjjG (EC 3.1.3.5)		FIG00004502	isu;Housecleaning_nucleoside_triphosphate_pyrophosphatases
NC_019425.2	fig|1449341.18.peg.683	peg	NC_019425.2_781701_783116	781701	783116	+	Phage neck		FIG00247463	isu;Phage_neck_proteins
NC_019425.2	fig|1449341.18.peg.684	peg	NC_019425.2_783853_783179	783853	783179	-	NADH dehydrogenase (EC 1.6.99.3)			idu(5);Respiratory_dehydrogenases_1
NC_019425.2	fig|1449341.18.peg.685	peg	NC_019425.2_784078_784701	784078	784701	+	Quinolone resistance protein
NC_019425.2	fig|1449341.18.peg.686	peg	NC_019425.2_785348_785566	785348	785566	+	2-C-methyl-D-erythritol 4-phosphate cytidylyltransferase (EC 2.7.7.60)		FIG00074225	idu(8);Isoprenoid_Biosynthesis idu(8);Teichoic_and_lipoteichoic_acids_biosynthesis idu(8);Stationary_phase_repair_cluster
NC_019425.2	fig|1449341.18.peg.687	peg	NC_019425.2_785652_787052	785652	787052	+	Predicted tyrosine transporter, NhaC family		FIG01332755	ff
NC_019425.2	fig|1449341.18.peg.688	peg	NC_019425.2_787184_788137	787184	788137	+	Ferrochelatase, protoheme ferro-lyase (EC 4.99.1.1)		FIG00000345	isu;Heme_and_Siroheme_Biosynthesis
NC_019425.2	fig|1449341.18.peg.689	peg	NC_019425.2_789385_788441	789385	788441	-	hypothetical protein
NC_019425.2	fig|1449341.18.peg.690	peg	NC_019425.2_789862_791292	789862	791292	+	COG1836
NC_019425.2	fig|1449341.18.peg.691	peg	NC_019425.2_791419_792699	791419	792699	+	Alkaline phosphodiesterase I (EC 3.1.4.1) / Nucleotide pyrophosphatase (EC 3.6.1.9)		FIG00002081	isu;Purine_conversions
NC_019425.2	fig|1449341.18.peg.692	peg	NC_019425.2_792720_794000	792720	794000	+	membrane protein, putative		FIG00439698	ff
NC_019425.2	fig|1449341.18.peg.693	peg	NC_019425.2_795222_794044	795222	794044	-	Protein RtcB		FIG00000997	ff
NC_019425.2	fig|1449341.18.peg.694	peg	NC_019425.2_795658_795521	795658	795521	-	hypothetical protein
NC_019425.2	fig|1449341.18.peg.695	peg	NC_019425.2_795918_796550	795918	796550	+	NADH dehydrogenase (EC 1.6.99.3)		FIG00008708	idu(5);Respiratory_dehydrogenases_1
NC_019425.2	fig|1449341.18.peg.696	peg	NC_019425.2_796865_798037	796865	798037	+	Mobile element protein		FIG01306568	ff
NC_019425.2	fig|1449341.18.peg.697	peg	NC_019425.2_798752_798513	798752	798513	-	hypothetical protein
NC_019425.2	fig|1449341.18.peg.698	peg	NC_019425.2_799288_798788	799288	798788	-	hypothetical protein
NC_019425.2	fig|1449341.18.peg.699	peg	NC_019425.2_799712_799311	799712	799311	-	hypothetical protein
NC_019425.2	fig|1449341.18.peg.700	peg	NC_019425.2_799895_801187	799895	801187	+	Accessory gene regulator protein C
NC_019425.2	fig|1449341.18.peg.701	peg	NC_019425.2_801189_801908	801189	801908	+	Accessory gene regulator protein A
NC_019425.2	fig|1449341.18.peg.702	peg	NC_019425.2_802933_802379	802933	802379	-	Substrate-specific component PdxU of predicted pyridoxine ECF transporter		FIG00015468	isu;ECF_class_transporters
NC_019425.2	fig|1449341.18.peg.703	peg	NC_019425.2_804034_803195	804034	803195	-	Pyridoxal kinase (EC 2.7.1.35)		FIG00001020	isu;Pyridoxin_(Vitamin_B6)_Biosynthesis
NC_019425.2	fig|1449341.18.peg.704	peg	NC_019425.2_804967_806298	804967	806298	+	Chitinase (EC 3.2.1.14)			idu(2);Chitin_and_N-acetylglucosamine_utilization
NC_019425.2	fig|1449341.18.peg.705	peg	NC_019425.2_806468_806791	806468	806791	+	Quaternary ammonium compound-resistance protein SugE
NC_019425.2	fig|1449341.18.peg.706	peg	NC_019425.2_806808_807125	806808	807125	+	Quaternary ammonium compound-resistance protein SugE
NC_019425.2	fig|1449341.18.peg.707	peg	NC_019425.2_809418_807178	809418	807178	-	Excinuclease ABC subunit A paralog of unknown function		FIG00133034	idu(2);DNA_repair,_UvrABC_system
NC_019425.2	fig|1449341.18.peg.708	peg	NC_019425.2_809848_811587	809848	811587	+	Lipid A export ATP-binding/permease protein MsbA		FIG00017059	ff
NC_019425.2	fig|1449341.18.peg.709	peg	NC_019425.2_811894_812760	811894	812760	+	Nudix-related transcriptional regulator NrtR		FIG00017495	isu;NAD_and_NADP_cofactor_biosynthesis_global
NC_019425.2	fig|1449341.18.peg.710	peg	NC_019425.2_812989_813747	812989	813747	+	diguanylate cyclase/phosphodiesterase (GGDEF & EAL domains) with PAS/PAC sensor(s)		FIG00561534	idu(3);Bacterial_hemoglobins
NC_019425.2	fig|1449341.18.peg.711	peg	NC_019425.2_814427_813807	814427	813807	-	Nitrilotriacetate monooxygenase component B (EC 1.14.13.-)		FIG00039067	isu;Aromatic_Amin_Catabolism
NC_019425.2	fig|1449341.18.peg.712	peg	NC_019425.2_815044_814424	815044	814424	-	Carboxylesterase (EC 3.1.1.1)		FIG01225679	ff
NC_019425.2	fig|1449341.18.peg.713	peg	NC_019425.2_816004_815048	816004	815048	-	Glyoxalase family protein		FIG00007915	ff
NC_019425.2	fig|1449341.18.peg.714	peg	NC_019425.2_816892_816005	816892	816005	-	Glyoxalase family protein		FIG00007915	ff
NC_019425.2	fig|1449341.18.peg.715	peg	NC_019425.2_818186_817146	818186	817146	-	6-phosphogluconolactonase (EC 3.1.1.31)		FIG01264018	isu;Entner-Doudoroff_Pathway isu;Pentose_phosphate_pathway
NC_019425.2	fig|1449341.18.peg.716	peg	NC_019425.2_820447_818327	820447	818327	-	CDP-glycerol:poly(glycerophosphate) glycerophosphotransferase (EC 2.7.8.12)		FIG01955844	isu;Teichoic_and_lipoteichoic_acids_biosynthesis
NC_019425.2	fig|1449341.18.peg.717	peg	NC_019425.2_820688_821047	820688	821047	+	PTS system, glucitol/sorbitol-specific IIA component (EC 2.7.1.69)
NC_019425.2	fig|1449341.18.peg.718	peg	NC_019425.2_821458_822666	821458	822666	+	FIG00906412: hypothetical protein		FIG00742251	ff
NC_019425.2	fig|1449341.18.peg.719	peg	NC_019425.2_823338_822718	823338	822718	-	FMN-dependent NADH-azoreductase		FIG00553659	ff
NC_019425.2	fig|1449341.18.peg.720	peg	NC_019425.2_823702_824346	823702	824346	+	Transcriptional regulator, TetR family
NC_019425.2	fig|1449341.18.peg.721	peg	NC_019425.2_824396_826117	824396	826117	+	Lipid A export ATP-binding/permease protein MsbA		FIG00017059	ff
NC_019425.2	fig|1449341.18.peg.722	peg	NC_019425.2_826119_828017	826119	828017	+	Lipid A export ATP-binding/permease protein MsbA		FIG00017059	ff
NC_019425.2	fig|1449341.18.peg.723	peg	NC_019425.2_828166_829362	828166	829362	+	Acetyltransferase
NC_019425.2	fig|1449341.18.peg.724	peg	NC_019425.2_829881_829420	829881	829420	-	hypothetical lipoprotein
NC_019425.2	fig|1449341.18.peg.725	peg	NC_019425.2_830053_830913	830053	830913	+	Glyoxalase family protein		FIG00007915	ff
NC_019425.2	fig|1449341.18.peg.726	peg	NC_019425.2_831703_830951	831703	830951	-	Methionine aminopeptidase (EC 3.4.11.18)		FIG00000036	idu(1);CBSS-312309.3.peg.1965 idu(1);Translation_termination_factors_bacterial
NC_019425.2	fig|1449341.18.peg.727	peg	NC_019425.2_831951_832907	831951	832907	+	L-lactate dehydrogenase (EC 1.1.1.27)		FIG00000812	idu(3);Fermentations:_Lactate idu(3);Fermentations:_Mixed_acid
NC_019425.2	fig|1449341.18.peg.728	peg	NC_019425.2_833002_833682	833002	833682	+	Beta-lactamase class C and other penicillin binding proteins		FIG00000681	icw(1);Beta-lactamase
NC_019425.2	fig|1449341.18.peg.729	peg	NC_019425.2_833705_834037	833705	834037	+	Beta-lactamase class C and other penicillin binding proteins		FIG00000681	icw(1);Beta-lactamase
NC_019425.2	fig|1449341.18.peg.730	peg	NC_019425.2_834156_834314	834156	834314	+	Cell division protein FtsW		FIG00000025	idu(5);Bacterial_Cell_Division idu(5);cell_division_cluster_containing_FtsQ idu(5);Bacterial_Cytoskeleton
NC_019425.2	fig|1449341.18.peg.731	peg	NC_019425.2_834325_835287	834325	835287	+	Mannose-6-phosphate isomerase (EC 5.3.1.8)		FIG00598409	isu;Mannose_Metabolism
NC_019425.2	fig|1449341.18.peg.732	peg	NC_019425.2_835447_836331	835447	836331	+	D-alanyl-D-alanine carboxypeptidase (EC 3.4.16.4)		FIG00561498	idu(2);Murein_Hydrolases idu(2);CBSS-84588.1.peg.1247 idu(2);Metallocarboxypeptidases_(EC_3.4.17.-) idu(2);Peptidoglycan_Biosynthesis
NC_019425.2	fig|1449341.18.peg.733	peg	NC_019425.2_837041_836382	837041	836382	-	Putative amidotransferase similar to cobyric acid synthase		FIG00628704	ff
NC_019425.2	fig|1449341.18.peg.734	peg	NC_019425.2_838393_837044	838393	837044	-	proposed amino acid ligase found clustered with an amidotransferase		FIG00629105	ff
NC_019425.2	fig|1449341.18.peg.735	peg	NC_019425.2_838719_840524	838719	840524	+	Chromosome partition protein smc			idu(1);DNA_structural_proteins,_bacterial
NC_019425.2	fig|1449341.18.peg.736	peg	NC_019425.2_840747_841319	840747	841319	+	Thymidine kinase (EC 2.7.1.21)		FIG00000655	isu;pyrimidine_conversions
NC_019425.2	fig|1449341.18.peg.737	peg	NC_019425.2_841383_842459	841383	842459	+	Peptide chain release factor 1		FIG00000188	icw(1);A_Gammaproteobacteria_Cluster_Relating_to_Translation icw(1);Translation_termination_factors_bacterial icw(1);CBSS-216600.3.peg.802
NC_019425.2	fig|1449341.18.peg.738	peg	NC_019425.2_842449_843300	842449	843300	+	Protein-N(5)-glutamine methyltransferase PrmC, methylates polypeptide chain release factors RF1 and RF2		FIG00003217	isu;A_Gammaproteobacteria_Cluster_Relating_to_Translation isu;Translation_termination_factors_bacterial isu;CBSS-216600.3.peg.802
NC_019425.2	fig|1449341.18.peg.739	peg	NC_019425.2_843361_844383	843361	844383	+	TsaC protein (YrdC domain) required for threonylcarbamoyladenosine t(6)A37 modification in tRNA		FIG01962633	ff
NC_019425.2	fig|1449341.18.peg.740	peg	NC_019425.2_844466_845707	844466	845707	+	Serine hydroxymethyltransferase (EC 2.1.2.1)		FIG00000040	isu;Serine-glyoxylate_cycle isu;Glycine_and_Serine_Utilization isu;Photorespiration_(oxidative_C2_cycle) isu;Serine_Biosynthesis isu;Glycine_Biosynthesis isu;5-FCL-like_protein
NC_019425.2	fig|1449341.18.peg.741	peg	NC_019425.2_846052_846681	846052	846681	+	Uracil phosphoribosyltransferase (EC 2.4.2.9)		FIG00000396	idu(1);De_Novo_Pyrimidine_Synthesis idu(1);pyrimidine_conversions
NC_019425.2	fig|1449341.18.peg.742	peg	NC_019425.2_847218_847934	847218	847934	+	ATP synthase F0 sector subunit a		FIG01959520	ff
NC_019425.2	fig|1449341.18.peg.743	peg	NC_019425.2_847990_848211	847990	848211	+	ATP synthase F0 sector subunit c		FIG00017607	ff
NC_019425.2	fig|1449341.18.peg.744	peg	NC_019425.2_848291_848797	848291	848797	+	ATP synthase F0 sector subunit b		FIG00000186	ff
NC_019425.2	fig|1449341.18.peg.745	peg	NC_019425.2_848794_849336	848794	849336	+	ATP synthase delta chain (EC 3.6.3.14)		FIG00000262	ff
NC_019425.2	fig|1449341.18.peg.746	peg	NC_019425.2_849366_850883	849366	850883	+	ATP synthase alpha chain (EC 3.6.3.14)			ff
NC_019425.2	fig|1449341.18.peg.747	peg	NC_019425.2_850920_851837	850920	851837	+	ATP synthase gamma chain (EC 3.6.3.14)		FIG00023994	ff
NC_019425.2	fig|1449341.18.peg.748	peg	NC_019425.2_852001_853428	852001	853428	+	ATP synthase beta chain (EC 3.6.3.14)		FIG00040241	ff
NC_019425.2	fig|1449341.18.peg.749	peg	NC_019425.2_853444_853866	853444	853866	+	ATP synthase epsilon chain (EC 3.6.3.14)		FIG00000249	ff
NC_019425.2	fig|1449341.18.peg.750	peg	NC_019425.2_854114_854347	854114	854347	+	hypothetical protein
NC_019425.2	fig|1449341.18.peg.751	peg	NC_019425.2_854485_855792	854485	855792	+	UDP-N-acetylglucosamine 1-carboxyvinyltransferase (EC 2.5.1.7)		FIG00034392	idu(1);UDP-N-acetylmuramate_from_Fructose-6-phosphate_Biosynthesis idu(1);Peptidoglycan_Biosynthesis
NC_019425.2	fig|1449341.18.peg.752	peg	NC_019425.2_856101_857087	856101	857087	+	Rod shape-determining protein MreB		FIG00065314	idu(1);Bacterial_cell_division_cluster idu(1);Bacterial_Cell_Division idu(1);Bacterial_Cytoskeleton
NC_019425.2	fig|1449341.18.peg.753	peg	NC_019425.2_857162_857374	857162	857374	+	hypothetical protein
NC_019425.2	fig|1449341.18.peg.754	peg	NC_019425.2_857477_857824	857477	857824	+	Single-stranded DNA-binding protein		FIG00077620	idu(3);DNA_repair,_bacterial_RecFOR_pathway idu(3);DNA_repair,_bacterial idu(3);pVir_Plasmid_of_Campylobacter
NC_019425.2	fig|1449341.18.peg.755	peg	NC_019425.2_858234_859130	858234	859130	+	Cell wall-binding protein		FIG00615230	ff
NC_019425.2	fig|1449341.18.peg.756	peg	NC_019425.2_859335_860054	859335	860054	+	DNA-binding response regulator, OmpR family		FIG00751934	ff
NC_019425.2	fig|1449341.18.peg.757	peg	NC_019425.2_860057_861508	860057	861508	+	sensor histidine kinase		FIG00431356	ff
NC_019425.2	fig|1449341.18.peg.758	peg	NC_019425.2_862171_861623	862171	861623	-	ABC transporter, ATP-binding protein
NC_019425.2	fig|1449341.18.peg.759	peg	NC_019425.2_863111_862344	863111	862344	-	hypothetical protein
NC_019425.2	fig|1449341.18.peg.760	peg	NC_019425.2_865454_863280	865454	863280	-	Lipoteichoic acid synthase LtaS Type IIc		FIG00005797	isu;Polyglycerolphosphate_lipoteichoic_acid_biosynthesis
NC_019425.2	fig|1449341.18.peg.761	peg	NC_019425.2_865751_866401	865751	866401	+	Glycopeptide antibiotics resistance protein		FIG01314214	ff
NC_019425.2	fig|1449341.18.peg.762	peg	NC_019425.2_866503_867711	866503	867711	+	Multidrug-efflux transporter, major facilitator superfamily (MFS) (TC 2.A.1)		FIG00087875	idu(1);Multidrug_Resistance_Efflux_Pumps
NC_019425.2	fig|1449341.18.peg.763	peg	NC_019425.2_867747_868925	867747	868925	+	LSU m5C1962 methyltransferase RlmI		FIG00004612	isu;RNA_methylation isu;Ribosome_biogenesis_bacterial isu;CBSS-326442.4.peg.1852
NC_019425.2	fig|1449341.18.peg.764	peg	NC_019425.2_869075_870595	869075	870595	+	ABC transporter, permease protein
NC_019425.2	fig|1449341.18.peg.765	peg	NC_019425.2_870615_871274	870615	871274	+	ABC transporter, ATP-binding protein
NC_019425.2	fig|1449341.18.peg.766	peg	NC_019425.2_872398_871328	872398	871328	-	Tagatose 1,6-bisphosphate aldolase (EC 4.1.2.40)		FIG01956032	idu(1);N-Acetyl-Galactosamine_and_Galactosamine_Utilization
NC_019425.2	fig|1449341.18.peg.767	peg	NC_019425.2_872517_873011	872517	873011	+	Cys-tRNA(Pro) deacylase YbaK		FIG00003050	isu;tRNA_aminoacylation,_Pro
NC_019425.2	fig|1449341.18.peg.768	peg	NC_019425.2_873402_873088	873402	873088	-	hypothetical protein
NC_019425.2	fig|1449341.18.peg.769	peg	NC_019425.2_873898_873368	873898	873368	-	Histone acetyltransferase HPA2 and related acetyltransferases			idu(2);CBSS-216591.1.peg.168
NC_019425.2	fig|1449341.18.peg.770	peg	NC_019425.2_875376_874111	875376	874111	-	NAD(FAD)-utilizing dehydrogenases		FIG01045177	ff
NC_019425.2	fig|1449341.18.peg.771	peg	NC_019425.2_875564_876415	875564	876415	+	glucose uptake protein		FIG01308332	ff
NC_019425.2	fig|1449341.18.peg.772	peg	NC_019425.2_876542_877930	876542	877930	+	amino acid permease family protein		FIG01308903	ff
NC_019425.2	fig|1449341.18.peg.773	peg	NC_019425.2_878104_878442	878104	878442	+	hypothetical protein
NC_019425.2	fig|1449341.18.peg.774	peg	NC_019425.2_878647_879123	878647	879123	+	hypothetical protein
NC_019425.2	fig|1449341.18.peg.775	peg	NC_019425.2_879411_880112	879411	880112	+	ABC transporter ATP-binding protein YvcR		FIG00007923	idu(2);Bacitracin_Stress_Response
NC_019425.2	fig|1449341.18.peg.776	peg	NC_019425.2_880131_883436	880131	883436	+	ABC transporter, permease protein		FIG01288623	ff
NC_019425.2	fig|1449341.18.peg.777	peg	NC_019425.2_883555_884082	883555	884082	+	DNA topology modulation protein
NC_019425.2	fig|1449341.18.peg.778	peg	NC_019425.2_884222_884737	884222	884737	+	putative membrane protein
NC_019425.2	fig|1449341.18.peg.779	peg	NC_019425.2_884759_886216	884759	886216	+	Band 7 protein, SPFH domain		FIG00630477	ff
NC_019425.2	fig|1449341.18.peg.780	peg	NC_019425.2_886836_886225	886836	886225	-	hypothetical protein
NC_019425.2	fig|1449341.18.peg.781	peg	NC_019425.2_887522_886857	887522	886857	-	hypothetical protein
NC_019425.2	fig|1449341.18.peg.782	peg	NC_019425.2_887711_888685	887711	888685	+	Integral membrane protein
NC_019425.2	fig|1449341.18.peg.783	peg	NC_019425.2_888875_890020	888875	890020	+	Branched-chain amino acid ABC transporter, amino acid-binding protein (TC 3.A.1.4.1)		FIG00055715	icw(3);ABC_transporter_branched-chain_amino_acid_(TC_3.A.1.4.1)
NC_019425.2	fig|1449341.18.peg.784	peg	NC_019425.2_890105_890983	890105	890983	+	High-affinity branched-chain amino acid transport system permease protein LivH (TC 3.A.1.4.1)		FIG00003435	isu;ABC_transporter_branched-chain_amino_acid_(TC_3.A.1.4.1)
NC_019425.2	fig|1449341.18.peg.785	peg	NC_019425.2_890993_891964	890993	891964	+	Branched-chain amino acid transport system permease protein LivM (TC 3.A.1.4.1)		FIG00005172	icw(2);ABC_transporter_branched-chain_amino_acid_(TC_3.A.1.4.1)
NC_019425.2	fig|1449341.18.peg.786	peg	NC_019425.2_891965_892738	891965	892738	+	Branched-chain amino acid transport ATP-binding protein LivG (TC 3.A.1.4.1)		FIG00020185	icw(4);ABC_transporter_branched-chain_amino_acid_(TC_3.A.1.4.1)
NC_019425.2	fig|1449341.18.peg.787	peg	NC_019425.2_892742_893446	892742	893446	+	Branched-chain amino acid transport ATP-binding protein LivF (TC 3.A.1.4.1)		FIG00006551	icw(1);ABC_transporter_branched-chain_amino_acid_(TC_3.A.1.4.1)
NC_019425.2	fig|1449341.18.peg.788	peg	NC_019425.2_893450_894097	893450	894097	+	CBS domain protein
NC_019425.2	fig|1449341.18.peg.789	peg	NC_019425.2_894734_894153	894734	894153	-	Transcriptional regulator, DeoR family
NC_019425.2	fig|1449341.18.peg.790	peg	NC_019425.2_895023_894712	895023	894712	-	Transcriptional regulator, DeoR family
NC_019425.2	fig|1449341.18.peg.791	peg	NC_019425.2_895202_895645	895202	895645	+	PhnB protein; putative DNA binding 3-demethylubiquinone-9 3-methyltransferase domain protein			idu(3);Alkylphosphonate_utilization
NC_019425.2	fig|1449341.18.peg.792	peg	NC_019425.2_896666_895698	896666	895698	-	oxidoreductase, Gfo/Idh/MocA family
NC_019425.2	fig|1449341.18.peg.793	peg	NC_019425.2_897201_897923	897201	897923	+	hypothetical protein
NC_019425.2	fig|1449341.18.peg.794	peg	NC_019425.2_898070_898609	898070	898609	+	FIG00627948: hypothetical protein		FIG00627947	ff
NC_019425.2	fig|1449341.18.peg.795	peg	NC_019425.2_898860_899633	898860	899633	+	D-alanyl-D-alanine carboxypeptidase (EC 3.4.16.4)		FIG00561498	icw(1);Murein_Hydrolases idu(2);CBSS-84588.1.peg.1247 idu(2);Metallocarboxypeptidases_(EC_3.4.17.-) idu(2);Peptidoglycan_Biosynthesis
NC_019425.2	fig|1449341.18.peg.796	peg	NC_019425.2_900094_900726	900094	900726	+	N-acetylmuramoyl-L-alanine amidase (EC 3.5.1.28)		FIG00001385	idu(12);Murein_Hydrolases idu(12);Recycling_of_Peptidoglycan_Amino_Acids
NC_019425.2	fig|1449341.18.peg.797	peg	NC_019425.2_900916_901602	900916	901602	+	probable enzyme with TIM-barrel fold		FIG00628399	ff
NC_019425.2	fig|1449341.18.peg.798	peg	NC_019425.2_901639_903669	901639	903669	+	Cell division protein FtsI [Peptidoglycan synthetase] (EC 2.4.1.129)		FIG00046929	idu(2);Bacterial_Cell_Division idu(2);CBSS-83331.1.peg.3039 idu(2);16S_rRNA_modification_within_P_site_of_ribosome idu(2);Flagellum_in_Campylobacter idu(2);Bacterial_Cytoskeleton icw(1);Peptidoglycan_Biosynthesis
NC_019425.2	fig|1449341.18.peg.799	peg	NC_019425.2_903698_904339	903698	904339	+	DNA alkylation repair enzyme		FIG01330790	ff
NC_019425.2	fig|1449341.18.peg.800	peg	NC_019425.2_904479_905198	904479	905198	+	Transcriptional regulator, GntR family		FIG00621925	ff
NC_019425.2	fig|1449341.18.peg.801	peg	NC_019425.2_905893_906477	905893	906477	+	Xanthine phosphoribosyltransferase (EC 2.4.2.22)		FIG00001449	isu;Purine_conversions isu;Xanthine_Metabolism_in_Bacteria
NC_019425.2	fig|1449341.18.peg.802	peg	NC_019425.2_906482_907810	906482	907810	+	Xanthine permease		FIG01291334	icw(1);Xanthine_Metabolism_in_Bacteria isu;Purine_Utilization
NC_019425.2	fig|1449341.18.peg.803	peg	NC_019425.2_907923_908432	907923	908432	+	hypothetical protein
NC_019425.2	fig|1449341.18.peg.804	peg	NC_019425.2_908776_908916	908776	908916	+	hypothetical protein
NC_019425.2	fig|1449341.18.peg.805	peg	NC_019425.2_908933_909478	908933	909478	+	FIG00627311: hypothetical protein		FIG00627310	ff
NC_019425.2	fig|1449341.18.peg.806	peg	NC_019425.2_909602_910090	909602	910090	+	Phosphoribosylaminoimidazole carboxylase catalytic subunit (EC 4.1.1.21)		FIG00000227	isu;De_Novo_Purine_Biosynthesis
NC_019425.2	fig|1449341.18.peg.807	peg	NC_019425.2_910083_911204	910083	911204	+	Phosphoribosylaminoimidazole carboxylase ATPase subunit (EC 4.1.1.21)		FIG00000375	icw(2);De_Novo_Purine_Biosynthesis
NC_019425.2	fig|1449341.18.peg.808	peg	NC_019425.2_911218_912516	911218	912516	+	Adenylosuccinate lyase (EC 4.3.2.2)		FIG00000117	isu;Purine_conversions icw(1);De_Novo_Purine_Biosynthesis
NC_019425.2	fig|1449341.18.peg.809	peg	NC_019425.2_912889_914190	912889	914190	+	Proton/sodium-glutamate symport protein		FIG01359402	ff
NC_019425.2	fig|1449341.18.peg.810	peg	NC_019425.2_914248_915609	914248	915609	+	Response regulator of zinc sigma-54-dependent two-component system		FIG00004172	isu;Zinc_resistance
NC_019425.2	fig|1449341.18.peg.811	peg	NC_019425.2_916011_917576	916011	917576	+	Acetyl-CoA:acetoacetyl-CoA transferase, alpha subunit (EC 2.8.3.8)		FIG00005698	ff
NC_019425.2	fig|1449341.18.peg.812	peg	NC_019425.2_917573_918778	917573	918778	+	Oxalate/formate antiporter
NC_019425.2	fig|1449341.18.peg.813	peg	NC_019425.2_918799_919731	918799	919731	+	Enoyl-[acyl-carrier-protein] reductase [FMN] (EC 1.3.1.9)		FIG00007641	idu(1);Fatty_Acid_Biosynthesis_FASII
NC_019425.2	fig|1449341.18.peg.814	peg	NC_019425.2_919744_920079	919744	920079	+	Histidine ammonia-lyase (EC 4.3.1.3)		FIG00091940	ff
NC_019425.2	fig|1449341.18.peg.815	peg	NC_019425.2_920063_921304	920063	921304	+	Histidine ammonia-lyase (EC 4.3.1.3)		FIG00091940	ff
NC_019425.2	fig|1449341.18.peg.816	peg	NC_019425.2_921665_921375	921665	921375	-	hypothetical protein
NC_019425.2	fig|1449341.18.peg.817	peg	NC_019425.2_922254_922754	922254	922754	+	hypothetical protein
NC_019425.2	fig|1449341.18.peg.818	peg	NC_019425.2_923786_923130	923786	923130	-	Transposase		FIG01372619	ff
NC_019425.2	fig|1449341.18.peg.819	peg	NC_019425.2_924450_923812	924450	923812	-	Transposase		FIG01372619	ff
NC_019425.2	fig|1449341.18.peg.820	peg	NC_019425.2_924776_925573	924776	925573	+	YoaT protein		FIG01354402	ff
NC_019425.2	fig|1449341.18.peg.821	peg	NC_019425.2_925745_926419	925745	926419	+	DUF124 domain-containing protein
NC_019425.2	fig|1449341.18.peg.822	peg	NC_019425.2_926732_927052	926732	927052	+	Phosphoserine aminotransferase (EC 2.6.1.52)		FIG00000445	icw(2);Glycine_and_Serine_Utilization icw(2);Serine_Biosynthesis icw(2);Pyridoxin_(Vitamin_B6)_Biosynthesis
NC_019425.2	fig|1449341.18.peg.823	peg	NC_019425.2_927015_927818	927015	927818	+	Phosphoserine aminotransferase (EC 2.6.1.52)		FIG00000445	icw(2);Glycine_and_Serine_Utilization icw(2);Serine_Biosynthesis icw(2);Pyridoxin_(Vitamin_B6)_Biosynthesis
NC_019425.2	fig|1449341.18.peg.824	peg	NC_019425.2_927820_929013	927820	929013	+	D-3-phosphoglycerate dehydrogenase (EC 1.1.1.95)		FIG00031250	idu(1);Glycine_and_Serine_Utilization idu(1);Serine_Biosynthesis idu(1);Pyridoxin_(Vitamin_B6)_Biosynthesis
NC_019425.2	fig|1449341.18.peg.825	peg	NC_019425.2_929077_930324	929077	930324	+	FIG00774031: hypothetical protein		FIG00774030	ff
NC_019425.2	fig|1449341.18.peg.826	peg	NC_019425.2_930484_931086	930484	931086	+	short chain dehydrogenase		FIG01311525	ff
NC_019425.2	fig|1449341.18.peg.827	peg	NC_019425.2_931245_931484	931245	931484	+	Preprotein translocase subunit SecG (TC 3.A.5.1.1)		FIG00001563	isu;Murein_hydrolase_regulation_and_cell_death isu;CBSS-331978.3.peg.2915
NC_019425.2	fig|1449341.18.peg.828	peg	NC_019425.2_931737_932492	931737	932492	+	Carboxylesterase (EC 3.1.1.1)		FIG01225679	ff
NC_019425.2	fig|1449341.18.peg.829	peg	NC_019425.2_932588_934918	932588	934918	+	3'-to-5' exoribonuclease RNase R		FIG00000308	isu;RNA_processing_and_degradation,_bacterial
NC_019425.2	fig|1449341.18.peg.830	peg	NC_019425.2_934950_935408	934950	935408	+	tmRNA-binding protein SmpB		FIG00000194	isu;Staphylococcal_pathogenicity_islands_SaPI isu;Heat_shock_dnaK_gene_cluster_extended isu;Translation_termination_factors_bacterial
NC_019425.2	fig|1449341.18.peg.831	peg	NC_019425.2_935611_937008	935611	937008	+	Beta-glucosidase (EC 3.2.1.21)		FIG00001469	idu(8);Fructooligosaccharides(FOS)_and_Raffinose_Utilization idu(8);Beta-Glucoside_Metabolism
NC_019425.2	fig|1449341.18.peg.832	peg	NC_019425.2_938492_937170	938492	937170	-	Sensor histidine kinase
NC_019425.2	fig|1449341.18.peg.833	peg	NC_019425.2_939204_938485	939204	938485	-	Two-component response regulator
NC_019425.2	fig|1449341.18.peg.834	peg	NC_019425.2_939347_940495	939347	940495	+	Cell division protein FtsW		FIG00000025	icw(1);Bacterial_Cell_Division icw(1);cell_division_cluster_containing_FtsQ icw(1);Bacterial_Cytoskeleton
NC_019425.2	fig|1449341.18.peg.835	peg	NC_019425.2_940539_941663	940539	941663	+	Cell division protein FtsW		FIG00000025	icw(1);Bacterial_Cell_Division icw(1);cell_division_cluster_containing_FtsQ icw(1);Bacterial_Cytoskeleton
NC_019425.2	fig|1449341.18.peg.836	peg	NC_019425.2_942140_941721	942140	941721	-	Acetyltransferase (EC 2.3.1.-)
NC_019425.2	fig|1449341.18.peg.837	peg	NC_019425.2_942290_942652	942290	942652	+	hypothetical protein
NC_019425.2	fig|1449341.18.peg.838	peg	NC_019425.2_943853_942693	943853	942693	-	Mobile element protein		FIG01306568	ff
NC_019425.2	fig|1449341.18.peg.839	peg	NC_019425.2_943989_944132	943989	944132	+	hypothetical protein
NC_019425.2	fig|1449341.18.peg.840	peg	NC_019425.2_944125_944343	944125	944343	+	hypothetical protein
NC_019425.2	fig|1449341.18.peg.841	peg	NC_019425.2_944416_945900	944416	945900	+	FIG00775532: hypothetical protein
NC_019425.2	fig|1449341.18.peg.842	peg	NC_019425.2_946053_946769	946053	946769	+	Transcriptional regulator, GntR family		FIG00621925	ff
NC_019425.2	fig|1449341.18.peg.843	peg	NC_019425.2_948092_946806	948092	946806	-	hypothetical protein
NC_019425.2	fig|1449341.18.peg.844	peg	NC_019425.2_948360_950324	948360	950324	+	Fructose-1,6-bisphosphatase, Bacillus type (EC 3.1.3.11)		FIG00008941	isu;Calvin-Benson_cycle isu;Glycolysis_and_Gluconeogenesis
NC_019425.2	fig|1449341.18.peg.845	peg	NC_019425.2_950813_950628	950813	950628	-	hypothetical protein
NC_019425.2	fig|1449341.18.peg.846	peg	NC_019425.2_950932_951801	950932	951801	+	Transcriptional regulator, XRE family
NC_019425.2	fig|1449341.18.peg.847	peg	NC_019425.2_952008_953420	952008	953420	+	Cytochrome d ubiquinol oxidase subunit I (EC 1.10.3.-)		FIG00096593	isu;Terminal_cytochrome_d_ubiquinol_oxidases isu;Terminal_cytochrome_oxidases
NC_019425.2	fig|1449341.18.peg.848	peg	NC_019425.2_953420_954445	953420	954445	+	Cytochrome d ubiquinol oxidase subunit II (EC 1.10.3.-)		FIG00000390	isu;Bacterial_RNA-metabolizing_Zn-dependent_hydrolases isu;Conserved_gene_cluster_associated_with_Met-tRNA_formyltransferase icw(1);Terminal_cytochrome_d_ubiquinol_oxidases icw(1);Terminal_cytochrome_oxidases
NC_019425.2	fig|1449341.18.peg.849	peg	NC_019425.2_954448_956190	954448	956190	+	Transport ATP-binding protein CydD		FIG01010650	icw(2);Terminal_cytochrome_d_ubiquinol_oxidases icw(2);Terminal_cytochrome_oxidases
NC_019425.2	fig|1449341.18.peg.850	peg	NC_019425.2_956183_957985	956183	957985	+	Transport ATP-binding protein CydC		FIG00046358	icw(3);Terminal_cytochrome_d_ubiquinol_oxidases icw(3);Terminal_cytochrome_oxidases
NC_019425.2	fig|1449341.18.peg.851	peg	NC_019425.2_958124_958327	958124	958327	+	hypothetical protein
NC_019425.2	fig|1449341.18.peg.852	peg	NC_019425.2_959675_958413	959675	958413	-	GTP-binding protein HflX		FIG00000304	idu(1);Hfl_operon idu(1);Universal_GTPases
NC_019425.2	fig|1449341.18.peg.853	peg	NC_019425.2_960638_960159	960638	960159	-	FIG01225621: hypothetical protein		FIG01225619	ff
NC_019425.2	fig|1449341.18.peg.854	peg	NC_019425.2_960871_961440	960871	961440	+	Transcriptional regulator, DeoR family		FIG00743946	ff
NC_019425.2	fig|1449341.18.peg.855	peg	NC_019425.2_961554_961829	961554	961829	+	hypothetical protein
NC_019425.2	fig|1449341.18.peg.856	peg	NC_019425.2_962164_962364	962164	962364	+	2-C-methyl-D-erythritol 4-phosphate cytidylyltransferase (EC 2.7.7.60)		FIG00074225	idu(8);Isoprenoid_Biosynthesis idu(8);Teichoic_and_lipoteichoic_acids_biosynthesis idu(8);Stationary_phase_repair_cluster
NC_019425.2	fig|1449341.18.peg.857	peg	NC_019425.2_962371_962784	962371	962784	+	rifampin ADP-ribosyl transferase		FIG01579233	ff
NC_019425.2	fig|1449341.18.peg.858	peg	NC_019425.2_963854_962868	963854	962868	-	Heptaprenyl diphosphate synthase component II (EC 2.5.1.30)		FIG00002487	idu(1);Sex_pheromones_in_Enterococcus_faecalis_and_other_Firmicutes idu(1);Polyprenyl_Diphosphate_Biosynthesis idu(1);Isoprenoinds_for_Quinones
NC_019425.2	fig|1449341.18.peg.859	peg	NC_019425.2_964142_965050	964142	965050	+	Putative prenyltransferase, contains 1,4-dihydroxy-2-naphthoate octaprenyltransferase domain		FIG00111547	icw(1);Sex_pheromones_in_Enterococcus_faecalis_and_other_Firmicutes
NC_019425.2	fig|1449341.18.peg.860	peg	NC_019425.2_965159_965536	965159	965536	+	hypothetical protein
NC_019425.2	fig|1449341.18.peg.861	peg	NC_019425.2_965861_967075	965861	967075	+	NADH dehydrogenase (EC 1.6.99.3)		FIG00008708	idu(5);Respiratory_dehydrogenases_1
NC_019425.2	fig|1449341.18.peg.862	peg	NC_019425.2_967198_967815	967198	967815	+	S-adenosylmethionine-dependent methyltransferase
NC_019425.2	fig|1449341.18.peg.863	peg	NC_019425.2_967999_968667	967999	968667	+	Phosphoglycerate mutase family			idu(1);Phosphoglycerate_mutase_protein_family
NC_019425.2	fig|1449341.18.peg.864	peg	NC_019425.2_968861_969637	968861	969637	+	Hydrolase (HAD superfamily) in cluster with DUF1447		FIG00003535	idu(2);Bacterial_RNA-metabolizing_Zn-dependent_hydrolases idu(2);Conserved_gene_cluster_associated_with_Met-tRNA_formyltransferase idu(2);Queuosine-Archaeosine_Biosynthesis
NC_019425.2	fig|1449341.18.peg.865	peg	NC_019425.2_970839_970543	970839	970543	-	Mundticin KS immunity protein		FIG01117110	ff
NC_019425.2	fig|1449341.18.peg.866	peg	NC_019425.2_971933_971064	971933	971064	-	Chromosome initiation inhibitor		FIG00002895	idu(1);LysR-family_proteins_in_Escherichia_coli
NC_019425.2	fig|1449341.18.peg.867	peg	NC_019425.2_972060_972629	972060	972629	+	Maltose O-acetyltransferase (EC 2.3.1.79)		FIG00001636	idu(1);CBSS-196620.1.peg.2477
NC_019425.2	fig|1449341.18.peg.868	peg	NC_019425.2_972660_972998	972660	972998	+	hypothetical protein
NC_019425.2	fig|1449341.18.peg.869	peg	NC_019425.2_973021_973767	973021	973767	+	Sorbitol-6-phosphate 2-dehydrogenase (EC 1.1.1.140)		FIG01306640	ff
NC_019425.2	fig|1449341.18.peg.870	peg	NC_019425.2_973784_973897	973784	973897	+	hypothetical protein
NC_019425.2	fig|1449341.18.peg.871	peg	NC_019425.2_974032_975012	974032	975012	+	L-fuco-beta-pyranose dehydrogenase (EC 1.1.1.122)		FIG00139408	idu(1);L-fucose_utilization_temp
NC_019425.2	fig|1449341.18.peg.872	peg	NC_019425.2_975856_975053	975856	975053	-	FIG00897572: hypothetical protein		FIG00897571	ff
NC_019425.2	fig|1449341.18.peg.873	peg	NC_019425.2_976192_975875	976192	975875	-	4-carboxymuconolactone decarboxylase (EC 4.1.1.44)		FIG01304850	idu(1);Protocatechuate_branch_of_beta-ketoadipate_pathway idu(1);Pyrene_degradation
NC_019425.2	fig|1449341.18.peg.874	peg	NC_019425.2_976318_976698	976318	976698	+	Transcriptional regulator, MerR family		FIG00003460	idu(5);Cobalt-zinc-cadmium_resistance
NC_019425.2	fig|1449341.18.peg.875	peg	NC_019425.2_976733_977626	976733	977626	+	Sialic acid utilization regulator, RpiR family			idu(2);Sialic_Acid_Metabolism
NC_019425.2	fig|1449341.18.peg.876	peg	NC_019425.2_977868_979715	977868	979715	+	PTS system, glucose-specific IIC component (EC 2.7.1.69) / PTS system, glucose-specific IIB component (EC 2.7.1.69) / PTS system, glucose-specific IIA component (EC 2.7.1.69)			isu;Trehalose_Uptake_and_Utilization isu;Trehalose_Uptake_and_Utilization isu;Trehalose_Uptake_and_Utilization
NC_019425.2	fig|1449341.18.peg.877	peg	NC_019425.2_979782_981233	979782	981233	+	6-phospho-beta-glucosidase (EC 3.2.1.86)		FIG00001882	idu(14);Beta-Glucoside_Metabolism
NC_019425.2	fig|1449341.18.peg.878	peg	NC_019425.2_981606_982148	981606	982148	+	hypothetical protein
NC_019425.2	fig|1449341.18.peg.879	peg	NC_019425.2_983649_982555	983649	982555	-	membrane protein
NC_019425.2	fig|1449341.18.peg.880	peg	NC_019425.2_983776_984948	983776	984948	+	Mobile element protein		FIG01306568	ff
NC_019425.2	fig|1449341.18.peg.881	peg	NC_019425.2_985784_987322	985784	987322	+	ABC transporter ATP-binding protein uup		FIG00007941	idu(2);CBSS-393121.3.peg.2760
NC_019425.2	fig|1449341.18.peg.882	peg	NC_019425.2_987464_987778	987464	987778	+	hypothetical protein
NC_019425.2	fig|1449341.18.peg.883	peg	NC_019425.2_987799_989439	987799	989439	+	Oligopeptide ABC transporter, periplasmic oligopeptide-binding protein OppA (TC 3.A.1.5.1)		FIG00432360	idu(6);ABC_transporter_oligopeptide_(TC_3.A.1.5.1) idu(6);Sex_pheromones_in_Enterococcus_faecalis_and_other_Firmicutes
NC_019425.2	fig|1449341.18.peg.884	peg	NC_019425.2_990309_989497	990309	989497	-	Transcriptional regulator, MerR family		FIG00003460	idu(5);Cobalt-zinc-cadmium_resistance
NC_019425.2	fig|1449341.18.peg.885	peg	NC_019425.2_990439_990924	990439	990924	+	Urea channel UreI		FIG00007545	ff
NC_019425.2	fig|1449341.18.peg.886	peg	NC_019425.2_991144_990968	991144	990968	-	hypothetical protein
NC_019425.2	fig|1449341.18.peg.887	peg	NC_019425.2_991375_991827	991375	991827	+	hypothetical protein
NC_019425.2	fig|1449341.18.peg.888	peg	NC_019425.2_991960_992283	991960	992283	+	hypothetical protein
NC_019425.2	fig|1449341.18.peg.889	peg	NC_019425.2_992434_992553	992434	992553	+	hypothetical protein
NC_019425.2	fig|1449341.18.peg.890	peg	NC_019425.2_992570_993487	992570	993487	+	Oxidoreductase, aldo/keto reductase family		FIG00003513	ff
NC_019425.2	fig|1449341.18.peg.891	peg	NC_019425.2_993697_994137	993697	994137	+	Phosphohydrolase (MUTT/NUDIX family protein)
NC_019425.2	fig|1449341.18.peg.892	peg	NC_019425.2_995092_994181	995092	994181	-	Transporter
NC_019425.2	fig|1449341.18.peg.893	peg	NC_019425.2_995290_995643	995290	995643	+	hypothetical protein
NC_019425.2	fig|1449341.18.peg.894	peg	NC_019425.2_995840_996952	995840	996952	+	Alanine dehydrogenase (EC 1.4.1.1)		FIG00000895	idu(1);Pyruvate_Alanine_Serine_Interconversions idu(1);CBSS-269801.1.peg.809
NC_019425.2	fig|1449341.18.peg.895	peg	NC_019425.2_997154_997381	997154	997381	+	hypothetical protein
NC_019425.2	fig|1449341.18.peg.896	peg	NC_019425.2_997530_998489	997530	998489	+	Ribonuclease BN (EC 3.1.-.-)		FIG00136522	ff
NC_019425.2	fig|1449341.18.peg.897	peg	NC_019425.2_998604_1000055	998604	1000055	+	Arginine/ornithine antiporter ArcD		FIG00001166	idu(4);Arginine_and_Ornithine_Degradation idu(4);Arginine_Deiminase_Pathway idu(4);Polyamine_Metabolism
NC_019425.2	fig|1449341.18.peg.898	peg	NC_019425.2_1000752_1000105	1000752	1000105	-	fibronectin-binding protein
NC_019425.2	fig|1449341.18.peg.899	peg	NC_019425.2_1001300_1001419	1001300	1001419	+	hypothetical protein
NC_019425.2	fig|1449341.18.peg.900	peg	NC_019425.2_1001421_1002692	1001421	1002692	+	Cell division protein FtsW		FIG00000025	idu(5);Bacterial_Cell_Division idu(5);cell_division_cluster_containing_FtsQ idu(5);Bacterial_Cytoskeleton
NC_019425.2	fig|1449341.18.peg.901	peg	NC_019425.2_1002808_1003161	1002808	1003161	+	Arsenate reductase (EC 1.20.4.1)		FIG00000770	isu;Transcription_repair_cluster icw(1);CBSS-315749.4.peg.3658 isu;Arsenic_resistance isu;Anaerobic_respiratory_reductases
NC_019425.2	fig|1449341.18.peg.902	peg	NC_019425.2_1003179_1003523	1003179	1003523	+	Glycine cleavage system H protein		FIG00000296	isu;Glycine_and_Serine_Utilization isu;Photorespiration_(oxidative_C2_cycle) isu;CBSS-315749.4.peg.3658
NC_019425.2	fig|1449341.18.peg.903	peg	NC_019425.2_1003925_1004956	1003925	1004956	+	Methionine ABC transporter ATP-binding protein		FIG00006151	icw(1);Methionine_Degradation idu(4);Methionine_Biosynthesis
NC_019425.2	fig|1449341.18.peg.904	peg	NC_019425.2_1004946_1005647	1004946	1005647	+	Methionine ABC transporter permease protein		FIG00045144	icw(2);Methionine_Degradation icw(2);Methionine_Biosynthesis
NC_019425.2	fig|1449341.18.peg.905	peg	NC_019425.2_1005682_1006515	1005682	1006515	+	Methionine ABC transporter substrate-binding protein		FIG00047509	idu(2);Staphylococcal_pathogenicity_islands_SaPI idu(2);Methionine_Degradation icw(1);Methionine_Biosynthesis
NC_019425.2	fig|1449341.18.peg.906	peg	NC_019425.2_1006645_1007631	1006645	1007631	+	ABC transporter ATP-binding protein
NC_019425.2	fig|1449341.18.peg.907	peg	NC_019425.2_1007786_1008535	1007786	1008535	+	Putative membrane spanning protein
NC_019425.2	fig|1449341.18.peg.908	peg	NC_019425.2_1008620_1009279	1008620	1009279	+	Membrane-bound protease, CAAX family
NC_019425.2	fig|1449341.18.peg.909	peg	NC_019425.2_1009298_1009678	1009298	1009678	+	FIG01280259: hypothetical protein		FIG01280248	ff
NC_019425.2	fig|1449341.18.peg.910	peg	NC_019425.2_1010225_1011118	1010225	1011118	+	hypothetical protein
NC_019425.2	fig|1449341.18.peg.911	peg	NC_019425.2_1011154_1011486	1011154	1011486	+	hypothetical protein
NC_019425.2	fig|1449341.18.peg.912	peg	NC_019425.2_1011502_1011627	1011502	1011627	+	hypothetical protein
NC_019425.2	fig|1449341.18.peg.913	peg	NC_019425.2_1012513_1011788	1012513	1011788	-	Para-aminobenzoate synthase, amidotransferase component (EC 2.6.1.85)		FIG00673062	idu(1);Chorismate:_Intermediate_for_synthesis_of_Tryptophan,_PAPA_antibiotics,_PABA,_3-hydroxyanthranilate_and_more. idu(1);Folate_Biosynthesis idu(1);Tryptophan_synthesis
NC_019425.2	fig|1449341.18.peg.914	peg	NC_019425.2_1012866_1013639	1012866	1013639	+	Iron-sulfur cluster assembly ATPase protein SufC		FIG00018727	icw(4);Iron-sulfur_cluster_assembly isu;tRNA_modification_Bacteria
NC_019425.2	fig|1449341.18.peg.915	peg	NC_019425.2_1013652_1014938	1013652	1014938	+	Iron-sulfur cluster assembly protein SufD		FIG00072797	icw(3);Iron-sulfur_cluster_assembly icw(1);tRNA_modification_Bacteria
NC_019425.2	fig|1449341.18.peg.916	peg	NC_019425.2_1014935_1016173	1014935	1016173	+	Cysteine desulfurase (EC 2.8.1.7), SufS subfamily		FIG00229199	isu;Iron-sulfur_cluster_assembly icw(2);tRNA_modification_Bacteria isu;mnm5U34_biosynthesis_bacteria isu;Alanine_biosynthesis
NC_019425.2	fig|1449341.18.peg.917	peg	NC_019425.2_1016160_1016627	1016160	1016627	+	Putative iron-sulfur cluster assembly scaffold protein for SUF system, SufE2		FIG00000306	icw(2);Iron-sulfur_cluster_assembly
NC_019425.2	fig|1449341.18.peg.918	peg	NC_019425.2_1016661_1018073	1016661	1018073	+	Iron-sulfur cluster assembly protein SufB		FIG00000451	icw(1);Iron-sulfur_cluster_assembly icw(3);tRNA_modification_Bacteria isu;Staphylococcal_phi-Mu50B-like_prophages
NC_019425.2	fig|1449341.18.peg.919	peg	NC_019425.2_1019073_1019627	1019073	1019627	+	hypothetical protein
NC_019425.2	fig|1449341.18.peg.920	peg	NC_019425.2_1019612_1020331	1019612	1020331	+	hypothetical protein
NC_019425.2	fig|1449341.18.peg.921	peg	NC_019425.2_1020549_1020725	1020549	1020725	+	hypothetical protein
NC_019425.2	fig|1449341.18.peg.922	peg	NC_019425.2_1022580_1020940	1022580	1020940	-	Excinuclease ABC subunit A paralog of unknown function		FIG00133034	icw(1);DNA_repair,_UvrABC_system
NC_019425.2	fig|1449341.18.peg.923	peg	NC_019425.2_1023189_1022665	1023189	1022665	-	Excinuclease ABC subunit A paralog of unknown function		FIG00133034	icw(1);DNA_repair,_UvrABC_system
NC_019425.2	fig|1449341.18.peg.924	peg	NC_019425.2_1023758_1023946	1023758	1023946	+	hypothetical protein
NC_019425.2	fig|1449341.18.peg.925	peg	NC_019425.2_1024383_1025210	1024383	1025210	+	Beta-glucoside bgl operon antiterminator, BglG family		FIG00001011	icw(2);Beta-Glucoside_Metabolism
NC_019425.2	fig|1449341.18.peg.926	peg	NC_019425.2_1025347_1027212	1025347	1027212	+	PTS system, beta-glucoside-specific IIB component (EC 2.7.1.69) / PTS system, beta-glucoside-specific IIC component (EC 2.7.1.69) / PTS system, beta-glucoside-specific IIA component (EC 2.7.1.69)		FIG01969940	idu(3);Beta-Glucoside_Metabolism idu(3);Beta-Glucoside_Metabolism idu(3);Beta-Glucoside_Metabolism
NC_019425.2	fig|1449341.18.peg.927	peg	NC_019425.2_1027285_1028757	1027285	1028757	+	6-phospho-beta-glucosidase (EC 3.2.1.86)		FIG00001882	icw(1);Beta-Glucoside_Metabolism
NC_019425.2	fig|1449341.18.peg.928	peg	NC_019425.2_1029157_1029879	1029157	1029879	+	Transcriptional regulator, GntR family
NC_019425.2	fig|1449341.18.peg.929	peg	NC_019425.2_1029899_1030315	1029899	1030315	+	PTS system, mannose-specific IIA component (EC 2.7.1.69)			icw(1);Mannose_Metabolism icw(1);Sialic_Acid_Metabolism
NC_019425.2	fig|1449341.18.peg.930	peg	NC_019425.2_1030331_1031077	1030331	1031077	+	FIG00514432: hypothetical protein		FIG00514431	ff
NC_019425.2	fig|1449341.18.peg.931	peg	NC_019425.2_1031080_1031553	1031080	1031553	+	PTS system, mannose-specific IIB component (EC 2.7.1.69)		FIG00001968	idu(2);Mannose_Metabolism idu(2);Sialic_Acid_Metabolism
NC_019425.2	fig|1449341.18.peg.932	peg	NC_019425.2_1031567_1032340	1031567	1032340	+	PTS system, mannose-specific IIC component		FIG00011554	ff
NC_019425.2	fig|1449341.18.peg.933	peg	NC_019425.2_1032324_1033163	1032324	1033163	+	PTS system, mannose-specific IID component		FIG00000924	ff
NC_019425.2	fig|1449341.18.peg.934	peg	NC_019425.2_1033524_1033318	1033524	1033318	-	transcriptional regulator, LysR family
NC_019425.2	fig|1449341.18.peg.935	peg	NC_019425.2_1033764_1034201	1033764	1034201	+	hypothetical protein
NC_019425.2	fig|1449341.18.peg.936	peg	NC_019425.2_1034343_1035083	1034343	1035083	+	tRNA pseudouridine synthase A (EC 4.2.1.70)		FIG00000093	idu(1);tRNA_processing idu(1);Colicin_V_and_Bacteriocin_Production_Cluster idu(1);tRNA_modification_Bacteria idu(1);RNA_pseudouridine_syntheses
NC_019425.2	fig|1449341.18.peg.937	peg	NC_019425.2_1035782_1035177	1035782	1035177	-	membrane spanning protein
NC_019425.2	fig|1449341.18.peg.938	peg	NC_019425.2_1035872_1036534	1035872	1036534	+	Predicted N-ribosylNicotinamide CRP-like regulator		FIG00013712	isu;NAD_and_NADP_cofactor_biosynthesis_global
NC_019425.2	fig|1449341.18.peg.939	peg	NC_019425.2_1038624_1036624	1038624	1036624	-	FIG00774131: hypothetical protein		FIG00774130	ff
NC_019425.2	fig|1449341.18.peg.940	peg	NC_019425.2_1038874_1039257	1038874	1039257	+	Possible glyoxylase family protein (Lactoylglutathione lyase) (EC 4.4.1.5)		FIG01347028	ff
NC_019425.2	fig|1449341.18.peg.941	peg	NC_019425.2_1039271_1040110	1039271	1040110	+	Cof-like hydrolase		FIG00628047	ff
NC_019425.2	fig|1449341.18.peg.942	peg	NC_019425.2_1040214_1041065	1040214	1041065	+	Sialic acid utilization regulator, RpiR family		FIG00012267	idu(2);Sialic_Acid_Metabolism
NC_019425.2	fig|1449341.18.peg.943	peg	NC_019425.2_1041088_1043367	1041088	1043367	+	Transcriptional regulator, AraC family
NC_019425.2	fig|1449341.18.peg.944	peg	NC_019425.2_1043557_1046328	1043557	1046328	+	Beta-glucosidase (EC 3.2.1.21)		FIG00001469	icw(1);Fructooligosaccharides(FOS)_and_Raffinose_Utilization icw(1);Beta-Glucoside_Metabolism
NC_019425.2	fig|1449341.18.peg.945	peg	NC_019425.2_1046364_1048712	1046364	1048712	+	Beta-glucosidase (EC 3.2.1.21)		FIG00001469	icw(1);Fructooligosaccharides(FOS)_and_Raffinose_Utilization icw(1);Beta-Glucoside_Metabolism
NC_019425.2	fig|1449341.18.peg.946	peg	NC_019425.2_1048856_1049167	1048856	1049167	+	hypothetical protein
NC_019425.2	fig|1449341.18.peg.947	peg	NC_019425.2_1049994_1049428	1049994	1049428	-	FMN reductase (EC 1.5.1.29)		FIG00007134	isu;Alkanesulfonates_Utilization isu;Alkanesulfonate_assimilation
NC_019425.2	fig|1449341.18.peg.948	peg	NC_019425.2_1050290_1049991	1050290	1049991	-	Luciferase-like monooxygenase (EC 1.14.-.-)		FIG00554275	ff
NC_019425.2	fig|1449341.18.peg.949	peg	NC_019425.2_1051076_1050297	1051076	1050297	-	Luciferase-like monooxygenase (EC 1.14.-.-)		FIG00554275	ff
NC_019425.2	fig|1449341.18.peg.950	peg	NC_019425.2_1051538_1054165	1051538	1054165	+	Alpha-mannosidase (EC 3.2.1.24)		FIG00009194	idu(3);Mannose_Metabolism idu(3);Fructooligosaccharides(FOS)_and_Raffinose_Utilization
NC_019425.2	fig|1449341.18.peg.951	peg	NC_019425.2_1054189_1055517	1054189	1055517	+	PTS system, cellobiose-specific IIC component (EC 2.7.1.69)		FIG00029916	idu(16);Beta-Glucoside_Metabolism
NC_019425.2	fig|1449341.18.peg.952	peg	NC_019425.2_1055993_1056757	1055993	1056757	+	Sialic acid utilization regulator, RpiR family		FIG00012267	idu(2);Sialic_Acid_Metabolism
NC_019425.2	fig|1449341.18.peg.953	peg	NC_019425.2_1056774_1058042	1056774	1058042	+	hypothetical protein
NC_019425.2	fig|1449341.18.peg.954	peg	NC_019425.2_1058203_1058853	1058203	1058853	+	Transcriptional regulator, TetR family
NC_019425.2	fig|1449341.18.peg.955	peg	NC_019425.2_1058846_1059790	1058846	1059790	+	hypothetical protein
NC_019425.2	fig|1449341.18.peg.956	peg	NC_019425.2_1061389_1059872	1061389	1059872	-	L-proline glycine betaine binding ABC transporter protein ProX (TC 3.A.1.12.1) / Osmotic adaptation		FIG00883523	icw(1);Choline_and_Betaine_Uptake_and_Betaine_Biosynthesis
NC_019425.2	fig|1449341.18.peg.957	peg	NC_019425.2_1062372_1061386	1062372	1061386	-	Glycine betaine ABC transport system, ATP-binding protein OpuAA (EC 3.6.3.32)		FIG00007729	idu(1);Choline_and_Betaine_Uptake_and_Betaine_Biosynthesis
NC_019425.2	fig|1449341.18.peg.958	peg	NC_019425.2_1063445_1062792	1063445	1062792	-	Glutamate transport membrane-spanning protein		FIG00050908	ff
NC_019425.2	fig|1449341.18.peg.959	peg	NC_019425.2_1064107_1063460	1064107	1063460	-	Glutamate transport membrane-spanning protein		FIG00050908	ff
NC_019425.2	fig|1449341.18.peg.960	peg	NC_019425.2_1064944_1064147	1064944	1064147	-	Glutamine ABC transporter, periplasmic glutamine-binding protein (TC 3.A.1.3.2)		FIG00510038	ff
NC_019425.2	fig|1449341.18.peg.961	peg	NC_019425.2_1065688_1064960	1065688	1064960	-	Glutamate transport ATP-binding protein		FIG01114305	ff
NC_019425.2	fig|1449341.18.peg.962	peg	NC_019425.2_1066574_1068448	1066574	1068448	+	COG0488: ATPase components of ABC transporters with duplicated ATPase domains		FIG00005836	ff
NC_019425.2	fig|1449341.18.peg.963	peg	NC_019425.2_1068995_1068510	1068995	1068510	-	Methylated-DNA--protein-cysteine methyltransferase (EC 2.1.1.63)		FIG00000328	idu(2);DNA_repair,_bacterial idu(2);CBSS-393124.3.peg.2657
NC_019425.2	fig|1449341.18.peg.964	peg	NC_019425.2_1069172_1070554	1069172	1070554	+	5'-nucleotidase family protein in cluster with NagD-like phosphatase		FIG00078083	isu;Purine_conversions
NC_019425.2	fig|1449341.18.peg.965	peg	NC_019425.2_1070638_1071375	1070638	1071375	+	Hypothetical DUF1027 domain protein		FIG01328967	ff
NC_019425.2	fig|1449341.18.peg.966	peg	NC_019425.2_1071388_1072152	1071388	1072152	+	Hypothetical NagD-like phosphatase		FIG01969867	isu;Pyridoxin(Vitamin_B6)_Degradation_Pathway
NC_019425.2	fig|1449341.18.peg.967	peg	NC_019425.2_1072152_1072781	1072152	1072781	+	COG4478, integral membrane protein		FIG01307928	ff
NC_019425.2	fig|1449341.18.peg.968	peg	NC_019425.2_1073331_1072825	1073331	1072825	-	Low temperature requirement C protein		FIG01350066	ff
NC_019425.2	fig|1449341.18.peg.969	peg	NC_019425.2_1073512_1073748	1073512	1073748	+	hypothetical protein
NC_019425.2	fig|1449341.18.peg.970	peg	NC_019425.2_1074905_1073913	1074905	1073913	-	Thioredoxin reductase (EC 1.8.1.9)		FIG01955919	idu(2);pyrimidine_conversions idu(2);Thioredoxin-disulfide_reductase idu(2);Glycine_reductase,_sarcosine_reductase_and_betaine_reductase
NC_019425.2	fig|1449341.18.peg.971	peg	NC_019425.2_1075574_1075083	1075574	1075083	-	hypothetical protein
NC_019425.2	fig|1449341.18.peg.972	peg	NC_019425.2_1075749_1076342	1075749	1076342	+	Peptidyl-prolyl cis-trans isomerase (EC 5.2.1.8)		FIG01955868	idu(1);Queuosine-Archaeosine_Biosynthesis
NC_019425.2	fig|1449341.18.peg.973	peg	NC_019425.2_1076522_1077385	1076522	1077385	+	Fructokinase (EC 2.7.1.4)		FIG00001653	idu(1);Fructose_utilization idu(1);Sucrose_utilization idu(1);Mannitol_Utilization
NC_019425.2	fig|1449341.18.peg.974	peg	NC_019425.2_1078648_1077434	1078648	1077434	-	Aspartate aminotransferase (EC 2.6.1.1)		FIG00719736	idu(4);Coenzyme_M_biosynthesis_--_gjo idu(4);Glutamine,_Glutamate,_Aspartate_and_Asparagine_Biosynthesis idu(4);CBSS-216591.1.peg.168 idu(4);Threonine_and_Homoserine_Biosynthesis
NC_019425.2	fig|1449341.18.peg.975	peg	NC_019425.2_1078800_1079177	1078800	1079177	+	General stress protein 13
NC_019425.2	fig|1449341.18.peg.976	peg	NC_019425.2_1079271_1079663	1079271	1079663	+	hypothetical protein
NC_019425.2	fig|1449341.18.peg.977	peg	NC_019425.2_1079799_1081145	1079799	1081145	+	Glucose-6-phosphate isomerase (EC 5.3.1.9)		FIG00000245	isu;Glycolysis_and_Gluconeogenesis,_including_Archaeal_enzymes isu;Glycolysis_and_Gluconeogenesis
NC_019425.2	fig|1449341.18.peg.978	peg	NC_019425.2_1081420_1081950	1081420	1081950	+	acetyltransferase, GNAT family
NC_019425.2	fig|1449341.18.rna.21	rna	NC_019425.2_1082517_1083997	1082517	1083997	+	Small Subunit Ribosomal RNA; ssuRNA; SSU rRNA
NC_019425.2	fig|1449341.18.rna.22	rna	NC_019425.2_1084410_1087368	1084410	1087368	+	Large Subunit Ribosomal RNA; lsuRNA; LSU rRNA
NC_019425.2	fig|1449341.18.rna.23	rna	NC_019425.2_1087625_1087740	1087625	1087740	+	5S RNA
NC_019425.2	fig|1449341.18.rna.24	rna	NC_019425.2_1087778_1087853	1087778	1087853	+	tRNA-Val-TAC
NC_019425.2	fig|1449341.18.rna.25	rna	NC_019425.2_1087855_1087927	1087855	1087927	+	tRNA-Lys-TTT
NC_019425.2	fig|1449341.18.rna.26	rna	NC_019425.2_1087970_1088051	1087970	1088051	+	tRNA-Leu-TAG
NC_019425.2	fig|1449341.18.rna.27	rna	NC_019425.2_1088064_1088139	1088064	1088139	+	tRNA-Thr-TGT
NC_019425.2	fig|1449341.18.rna.28	rna	NC_019425.2_1088165_1088236	1088165	1088236	+	tRNA-Gly-GCC			idu(1);tRNAs
NC_019425.2	fig|1449341.18.rna.29	rna	NC_019425.2_1088291_1088379	1088291	1088379	+	tRNA-Leu-TAA
NC_019425.2	fig|1449341.18.rna.30	rna	NC_019425.2_1088383_1088456	1088383	1088456	+	tRNA-Arg-ACG			idu(1);tRNAs
NC_019425.2	fig|1449341.18.rna.31	rna	NC_019425.2_1088492_1088565	1088492	1088565	+	tRNA-Pro-TGG
NC_019425.2	fig|1449341.18.rna.32	rna	NC_019425.2_1088581_1088653	1088581	1088653	+	tRNA-Ala-TGC
NC_019425.2	fig|1449341.18.rna.33	rna	NC_019425.2_1088685_1088758	1088685	1088758	+	tRNA-Met-CAT
NC_019425.2	fig|1449341.18.rna.34	rna	NC_019425.2_1088785_1088858	1088785	1088858	+	tRNA-Met-CAT
NC_019425.2	fig|1449341.18.rna.35	rna	NC_019425.2_1088902_1088991	1088902	1088991	+	tRNA-Ser-TGA
NC_019425.2	fig|1449341.18.rna.36	rna	NC_019425.2_1089042_1089114	1089042	1089114	+	tRNA-Met-CAT
NC_019425.2	fig|1449341.18.rna.37	rna	NC_019425.2_1089170_1089243	1089170	1089243	+	tRNA-Asp-GTC
NC_019425.2	fig|1449341.18.rna.38	rna	NC_019425.2_1089259_1089331	1089259	1089331	+	tRNA-Phe-GAA			idu(1);tRNAs
NC_019425.2	fig|1449341.18.rna.39	rna	NC_019425.2_1089341_1089411	1089341	1089411	+	tRNA-Gly-TCC
NC_019425.2	fig|1449341.18.rna.40	rna	NC_019425.2_1089421_1089494	1089421	1089494	+	tRNA-Ile-GAT
NC_019425.2	fig|1449341.18.rna.41	rna	NC_019425.2_1089514_1089601	1089514	1089601	+	tRNA-Ser-GCT
NC_019425.2	fig|1449341.18.rna.42	rna	NC_019425.2_1089617_1089688	1089617	1089688	+	tRNA-Glu-TTC
NC_019425.2	fig|1449341.18.peg.979	peg	NC_019425.2_1090583_1089789	1090583	1089789	-	1,4-dihydroxy-2-naphthoate polyprenyltransferase (EC 2.5.1.74)		FIG00085608	isu;Menaquinone_and_Phylloquinone_Biosynthesis_--_gjo isu;Menaquinone_and_Phylloquinone_Biosynthesis
NC_019425.2	fig|1449341.18.peg.980	peg	NC_019425.2_1090842_1092032	1090842	1092032	+	S-adenosylmethionine synthetase (EC 2.5.1.6)		FIG00000329	isu;Methionine_Degradation isu;Methionine_Biosynthesis
NC_019425.2	fig|1449341.18.peg.981	peg	NC_019425.2_1092221_1093705	1092221	1093705	+	permease of the major facilitator superfamily
NC_019425.2	fig|1449341.18.peg.982	peg	NC_019425.2_1094312_1093749	1094312	1093749	-	SAM-dependent methyltransferase, MraW methylase family (EC 2.1.1.-)		FIG00001761	icw(1);An_Fe-S_oxireductase_coupled_with_a_methyltransferase
NC_019425.2	fig|1449341.18.peg.983	peg	NC_019425.2_1095398_1094442	1095398	1094442	-	COG1242: Predicted Fe-S oxidoreductase		FIG00001867	isu;An_Fe-S_oxireductase_coupled_with_a_methyltransferase
NC_019425.2	fig|1449341.18.peg.984	peg	NC_019425.2_1095558_1096772	1095558	1096772	+	Multidrug resistance protein B		FIG01356213	ff
NC_019425.2	fig|1449341.18.peg.985	peg	NC_019425.2_1097497_1096829	1097497	1096829	-	Membrane-associated phospholipid phosphatase		FIG01311399	ff
NC_019425.2	fig|1449341.18.peg.986	peg	NC_019425.2_1098597_1097638	1098597	1097638	-	hypothetical protein
NC_019425.2	fig|1449341.18.peg.987	peg	NC_019425.2_1099231_1098587	1099231	1098587	-	hypothetical protein
NC_019425.2	fig|1449341.18.peg.988	peg	NC_019425.2_1099553_1099236	1099553	1099236	-	Transcriptional regulator, PadR family		FIG00002474	idu(5);CBSS-1352.1.peg.856
NC_019425.2	fig|1449341.18.peg.989	peg	NC_019425.2_1099806_1100066	1099806	1100066	+	hypothetical protein
NC_019425.2	fig|1449341.18.peg.990	peg	NC_019425.2_1100439_1102862	1100439	1102862	+	Membrane-bound lytic murein transglycosylase D precursor (EC 3.2.1.-)		FIG00008294	idu(2);Murein_Hydrolases
NC_019425.2	fig|1449341.18.peg.991	peg	NC_019425.2_1103243_1104706	1103243	1104706	+	PTS system, N-acetylglucosamine-specific IIA component (EC 2.7.1.69) / PTS system, N-acetylglucosamine-specific IIB component (EC 2.7.1.69) / PTS system, N-acetylglucosamine-specific IIC component (EC 2.7.1.69)			isu;Chitin_and_N-acetylglucosamine_utilization isu;Chitin_and_N-acetylglucosamine_utilization isu;Chitin_and_N-acetylglucosamine_utilization isu;Sialic_Acid_Metabolism isu;Sialic_Acid_Metabolism isu;Sialic_Acid_Metabolism
NC_019425.2	fig|1449341.18.peg.992	peg	NC_019425.2_1105169_1105951	1105169	1105951	+	Glycerol uptake facilitator protein		FIG01959105	idu(1);Osmoregulation icw(2);Glycerol_and_Glycerol-3-phosphate_Uptake_and_Utilization idu(1);Glycerol_fermentation_to_1,3-propanediol
NC_019425.2	fig|1449341.18.peg.993	peg	NC_019425.2_1105968_1107464	1105968	1107464	+	Glycerol kinase (EC 2.7.1.30)		FIG00075702	idu(1);Glycerol_and_Glycerol-3-phosphate_Uptake_and_Utilization idu(1);Glycerolipid_and_Glycerophospholipid_Metabolism_in_Bacteria
NC_019425.2	fig|1449341.18.peg.994	peg	NC_019425.2_1107507_1109159	1107507	1109159	+	Aerobic glycerol-3-phosphate dehydrogenase (EC 1.1.5.3)		FIG00043723	isu;Respiratory_dehydrogenases_1 icw(1);Glycerol_and_Glycerol-3-phosphate_Uptake_and_Utilization icw(1);Glycerolipid_and_Glycerophospholipid_Metabolism_in_Bacteria
NC_019425.2	fig|1449341.18.peg.995	peg	NC_019425.2_1109435_1110838	1109435	1110838	+	Deoxyguanosinetriphosphate triphosphohydrolase (EC 3.1.5.1)		FIG01964411	ff
NC_019425.2	fig|1449341.18.peg.996	peg	NC_019425.2_1111366_1110875	1111366	1110875	-	cell wall teichoic acid glycosylation protein GtcA
NC_019425.2	fig|1449341.18.peg.997	peg	NC_019425.2_1111574_1112833	1111574	1112833	+	Proton/sodium-glutamate symport protein		FIG01359402	ff
NC_019425.2	fig|1449341.18.peg.998	peg	NC_019425.2_1114287_1112902	1114287	1112902	-	Fumarate hydratase class II (EC 4.2.1.2)		FIG00000340	isu;TCA_Cycle
NC_019425.2	fig|1449341.18.peg.999	peg	NC_019425.2_1114819_1117233	1114819	1117233	+	Leucyl-tRNA synthetase (EC 6.1.1.4)		FIG00000114	isu;tRNA_aminoacylation,_Leu
NC_019425.2	fig|1449341.18.peg.1000	peg	NC_019425.2_1117819_1117280	1117819	1117280	-	hypothetical protein
NC_019425.2	fig|1449341.18.peg.1001	peg	NC_019425.2_1118343_1117927	1118343	1117927	-	hypothetical protein
NC_019425.2	fig|1449341.18.peg.1002	peg	NC_019425.2_1118666_1119838	1118666	1119838	+	Mobile element protein		FIG01306568	ff
NC_019425.2	fig|1449341.18.peg.1003	peg	NC_019425.2_1120042_1122387	1120042	1122387	+	Cation-transporting ATPase, E1-E2 family
NC_019425.2	fig|1449341.18.peg.1004	peg	NC_019425.2_1122540_1123970	1122540	1123970	+	transport protein
NC_019425.2	fig|1449341.18.peg.1005	peg	NC_019425.2_1123999_1124871	1123999	1124871	+	Phenazine biosynthesis protein PhzF like		FIG01247796	ff
NC_019425.2	fig|1449341.18.peg.1006	peg	NC_019425.2_1125815_1124922	1125815	1124922	-	hypothetical protein
NC_019425.2	fig|1449341.18.peg.1007	peg	NC_019425.2_1127068_1126301	1127068	1126301	-	hypothetical protein
NC_019425.2	fig|1449341.18.peg.1008	peg	NC_019425.2_1127462_1129120	1127462	1129120	+	Membrane protein involved in the export of O-antigen, teichoic acid lipoteichoic acids		FIG01970683	ff
NC_019425.2	fig|1449341.18.peg.1009	peg	NC_019425.2_1129707_1130849	1129707	1130849	+	Cystathionine gamma-lyase (EC 4.4.1.1)		FIG00001346	idu(1);Glycine_and_Serine_Utilization idu(1);Methionine_Degradation idu(1);Cysteine_Biosynthesis idu(1);Methionine_Biosynthesis
NC_019425.2	fig|1449341.18.peg.1010	peg	NC_019425.2_1130923_1131690	1130923	1131690	+	Amino acid ABC transporter, periplasmic amino acid-binding protein
NC_019425.2	fig|1449341.18.peg.1011	peg	NC_019425.2_1131738_1132403	1131738	1132403	+	amino acid ABC transporter, permease protein		FIG00895977	ff
NC_019425.2	fig|1449341.18.peg.1012	peg	NC_019425.2_1132414_1133157	1132414	1133157	+	Cell division transporter, ATP-binding protein FtsE (TC 3.A.5.1.1)		FIG00002914	idu(2);CBSS-393121.3.peg.2760 idu(2);Bacterial_Cell_Division
NC_019425.2	fig|1449341.18.peg.1013	peg	NC_019425.2_1133182_1133319	1133182	1133319	+	5-methyltetrahydropteroyltriglutamate--homocysteine methyltransferase (EC 2.1.1.14)		FIG00000683	icw(2);Methionine_Biosynthesis
NC_019425.2	fig|1449341.18.peg.1014	peg	NC_019425.2_1133354_1135465	1133354	1135465	+	5-methyltetrahydropteroyltriglutamate--homocysteine methyltransferase (EC 2.1.1.14)		FIG00000683	icw(2);Methionine_Biosynthesis
NC_019425.2	fig|1449341.18.peg.1015	peg	NC_019425.2_1135505_1137379	1135505	1137379	+	5,10-methylenetetrahydrofolate reductase (EC 1.5.1.20) / Homolog of homocysteine-binding domain		FIG00010489	isu;One-carbon_metabolism_by_tetrahydropterines isu;Serine-glyoxylate_cycle icw(2);Methionine_Biosynthesis isu;5-FCL-like_protein
NC_019425.2	fig|1449341.18.peg.1016	peg	NC_019425.2_1137808_1138539	1137808	1138539	+	Ribosomal small subunit pseudouridine synthase A (EC 4.2.1.70)		FIG00002716	idu(1);RNA_pseudouridine_syntheses
NC_019425.2	fig|1449341.18.peg.1017	peg	NC_019425.2_1139421_1138585	1139421	1138585	-	NAD(P)HX dehydratase		FIG00001859	isu;YjeE
NC_019425.2	fig|1449341.18.peg.1018	peg	NC_019425.2_1139729_1141129	1139729	1141129	+	Acetylornithine deacetylase/Succinyl-diaminopimelate desuccinylase and related deacylases		FIG00011140	ff
NC_019425.2	fig|1449341.18.peg.1019	peg	NC_019425.2_1141863_1141195	1141863	1141195	-	NADH-dependent butanol dehydrogenase A (EC 1.1.1.-)		FIG01304636	icw(1);Butanol_Biosynthesis
NC_019425.2	fig|1449341.18.peg.1020	peg	NC_019425.2_1142375_1141860	1142375	1141860	-	NADH-dependent butanol dehydrogenase A (EC 1.1.1.-)		FIG01304636	icw(1);Butanol_Biosynthesis
NC_019425.2	fig|1449341.18.peg.1021	peg	NC_019425.2_1143124_1142504	1143124	1142504	-	Mg(2+) transport ATPase protein C			isu;Magnesium_transport
NC_019425.2	fig|1449341.18.peg.1022	peg	NC_019425.2_1143283_1144176	1143283	1144176	+	Isoflavone_redu, Isoflavone reductase
NC_019425.2	fig|1449341.18.peg.1023	peg	NC_019425.2_1144192_1145049	1144192	1145049	+	Ribosomal RNA large subunit methyltransferase A (EC 2.1.1.51)		FIG00004986	isu;RNA_methylation
NC_019425.2	fig|1449341.18.peg.1024	peg	NC_019425.2_1145378_1146538	1145378	1146538	+	Epoxyqueuosine (oQ) reductase QueG		FIG00000517	isu;Queuosine-Archaeosine_Biosynthesis
NC_019425.2	fig|1449341.18.peg.1025	peg	NC_019425.2_1146598_1147110	1146598	1147110	+	tRNA (cytidine(34)-2'-O)-methyltransferase (EC 2.1.1.207)		FIG00001105	icw(1);RNA_methylation
NC_019425.2	fig|1449341.18.peg.1026	peg	NC_019425.2_1147407_1148195	1147407	1148195	+	Conserved membrane protein		FIG00628844	ff
NC_019425.2	fig|1449341.18.peg.1027	peg	NC_019425.2_1149562_1148261	1149562	1148261	-	Xanthine/uracil/thiamine/ascorbate permease family protein		FIG00016110	isu;Purine_Utilization
NC_019425.2	fig|1449341.18.peg.1028	peg	NC_019425.2_1151683_1149788	1151683	1149788	-	FIG00623984: hypothetical protein		FIG01409046	ff
NC_019425.2	fig|1449341.18.peg.1029	peg	NC_019425.2_1152384_1151710	1152384	1151710	-	FIG01032596: hypothetical protein		FIG01032595	ff
NC_019425.2	fig|1449341.18.peg.1030	peg	NC_019425.2_1153091_1152378	1153091	1152378	-	FIG00631594: hypothetical protein		FIG00631593	ff
NC_019425.2	fig|1449341.18.peg.1031	peg	NC_019425.2_1153440_1155428	1153440	1155428	+	internalin, putative (LPXTG motif)			idu(2);Listeria_surface_proteins:_Internalin-like_proteins
NC_019425.2	fig|1449341.18.peg.1032	peg	NC_019425.2_1157169_1155478	1157169	1155478	-	Arginyl-tRNA synthetase (EC 6.1.1.19)		FIG00000088	isu;tRNA_aminoacylation,_Arg
NC_019425.2	fig|1449341.18.peg.1033	peg	NC_019425.2_1157636_1158091	1157636	1158091	+	Arginine pathway regulatory protein ArgR, repressor of arg regulon		FIG00003270	idu(1);Arginine_and_Ornithine_Degradation idu(1);Arginine_Deiminase_Pathway idu(1);Arginine_Biosynthesis_--_gjo idu(1);Arginine_Biosynthesis_extended
NC_019425.2	fig|1449341.18.peg.1034	peg	NC_019425.2_1158162_1159697	1158162	1159697	+	Phosphomannomutase (EC 5.4.2.8)		FIG00001022	idu(1);Mannose_Metabolism
NC_019425.2	fig|1449341.18.peg.1035	peg	NC_019425.2_1159782_1160642	1159782	1160642	+	oxidoreductase of aldo/keto reductase family, subgroup 1		FIG01239241	ff
NC_019425.2	fig|1449341.18.peg.1036	peg	NC_019425.2_1160916_1161092	1160916	1161092	+	hypothetical protein
NC_019425.2	fig|1449341.18.peg.1037	peg	NC_019425.2_1162530_1161172	1162530	1161172	-	Magnesium and cobalt efflux protein CorC		FIG00042627	idu(2);Magnesium_transport idu(2);Glycyl-tRNA_synthetase_containing_cluster idu(2);CBSS-56780.10.peg.1536
NC_019425.2	fig|1449341.18.peg.1038	peg	NC_019425.2_1162861_1164987	1162861	1164987	+	Multimodular transpeptidase-transglycosylase (EC 2.4.1.129) (EC 3.4.-.-)		FIG00000011	idu(2);Peptidoglycan_Biosynthesis
NC_019425.2	fig|1449341.18.peg.1039	peg	NC_019425.2_1165117_1165461	1165117	1165461	+	Hypothetical protein SAV1845		FIG00742253	ff
NC_019425.2	fig|1449341.18.peg.1040	peg	NC_019425.2_1165572_1166813	1165572	1166813	+	DNA repair exonuclease family protein YhaO		FIG01303866	isu;DNA_repair,_bacterial
NC_019425.2	fig|1449341.18.peg.1041	peg	NC_019425.2_1166803_1169610	1166803	1169610	+	DNA double-strand break repair Rad50 ATPase		FIG00688894	idu(1);Rad50-Mre11_DNA_repair_cluster
NC_019425.2	fig|1449341.18.peg.1042	peg	NC_019425.2_1169652_1170635	1169652	1170635	+	3'->5' exoribonuclease Bsu YhaM		FIG01114325	isu;Ribonucleases_in_Bacillus icw(1);Rad50-Mre11_DNA_repair_cluster
NC_019425.2	fig|1449341.18.peg.1043	peg	NC_019425.2_1171611_1170688	1171611	1170688	-	Foldase protein PrsA precursor (EC 5.2.1.8) @ Foldase clustered with pyrimidine conversion		FIG00148852	icw(2);EcsAB_transporter_affecting_expression_and_secretion_of_secretory_preproteins icw(2);CBSS-176279.3.peg.1262 icw(1);Peptidyl-prolyl_cis-trans_isomerase
NC_019425.2	fig|1449341.18.peg.1044	peg	NC_019425.2_1172652_1171750	1172652	1171750	-	Foldase protein PrsA precursor (EC 5.2.1.8) @ Foldase clustered with pyrimidine conversion			icw(2);EcsAB_transporter_affecting_expression_and_secretion_of_secretory_preproteins icw(2);CBSS-176279.3.peg.1262 icw(1);Peptidyl-prolyl_cis-trans_isomerase
NC_019425.2	fig|1449341.18.peg.1045	peg	NC_019425.2_1173203_1172805	1173203	1172805	-	hypothetical protein
NC_019425.2	fig|1449341.18.peg.1046	peg	NC_019425.2_1173634_1173206	1173634	1173206	-	Histidine triad (HIT) nucleotide-binding protein, similarity with At5g48545 and yeast YDL125C (HNT1)		FIG00229695	isu;CBSS-176279.3.peg.1262
NC_019425.2	fig|1449341.18.peg.1047	peg	NC_019425.2_1173872_1174621	1173872	1174621	+	ABC transporter, ATP-binding protein EcsA		FIG00005968	isu;EcsAB_transporter_affecting_expression_and_secretion_of_secretory_preproteins
NC_019425.2	fig|1449341.18.peg.1048	peg	NC_019425.2_1174608_1175840	1174608	1175840	+	ABC transporter, permease protein EscB		FIG00009036	icw(3);EcsAB_transporter_affecting_expression_and_secretion_of_secretory_preproteins
NC_019425.2	fig|1449341.18.peg.1049	peg	NC_019425.2_1176014_1176874	1176014	1176874	+	D-alanine aminotransferase (EC 2.6.1.21)		FIG00001292	isu;Pyruvate_Alanine_Serine_Interconversions
NC_019425.2	fig|1449341.18.peg.1050	peg	NC_019425.2_1176998_1178422	1176998	1178422	+	Membrane component of multidrug resistance system		FIG00007749	isu;Multidrug_Resistance,_2-protein_version_Found_in_Gram-positive_bacteria
NC_019425.2	fig|1449341.18.peg.1051	peg	NC_019425.2_1178762_1179568	1178762	1179568	+	aminoglycoside phosphotransferase family protein		FIG00774582	ff
NC_019425.2	fig|1449341.18.peg.1052	peg	NC_019425.2_1179642_1180286	1179642	1180286	+	tRNA (guanine46-N7-)-methyltransferase (EC 2.1.1.33)		FIG00002733	isu;tRNA_modification_Bacteria isu;RNA_methylation
NC_019425.2	fig|1449341.18.peg.1053	peg	NC_019425.2_1180684_1180346	1180684	1180346	-	FIG00742306: hypothetical protein		FIG00742302	ff
NC_019425.2	fig|1449341.18.peg.1054	peg	NC_019425.2_1180870_1181949	1180870	1181949	+	Glutamyl aminopeptidase (EC 3.4.11.7); Deblocking aminopeptidase		FIG00695944	ff
NC_019425.2	fig|1449341.18.peg.1055	peg	NC_019425.2_1181976_1182290	1181976	1182290	+	FIG009688: Thioredoxin		FIG01962575	ff
NC_019425.2	fig|1449341.18.peg.1056	peg	NC_019425.2_1182327_1182800	1182327	1182800	+	Universal stress protein family			idu(6);CBSS-269801.1.peg.809
NC_019425.2	fig|1449341.18.peg.1057	peg	NC_019425.2_1182826_1183440	1182826	1183440	+	Phenylalanyl-tRNA synthetase domain protein (Bsu YtpR)		FIG00006002	isu;tRNA_aminoacylation,_Phe
NC_019425.2	fig|1449341.18.peg.1058	peg	NC_019425.2_1183711_1186446	1183711	1186446	+	Cell division protein FtsK		FIG00000287	idu(1);Unspecified_monosaccharide_transport_cluster idu(1);Bacterial_RNA-metabolizing_Zn-dependent_hydrolases idu(1);Bacterial_Cell_Division idu(1);Bacterial_Cytoskeleton
NC_019425.2	fig|1449341.18.peg.1059	peg	NC_019425.2_1186427_1186588	1186427	1186588	+	hypothetical protein
NC_019425.2	fig|1449341.18.peg.1060	peg	NC_019425.2_1186977_1188308	1186977	1188308	+	UDP-N-acetylmuramate--alanine ligase (EC 6.3.2.8)		FIG00135554	isu;Peptidoglycan_biosynthesis--gjo isu;cell_division_cluster_containing_FtsQ isu;Peptidoglycan_Biosynthesis
NC_019425.2	fig|1449341.18.peg.1061	peg	NC_019425.2_1188660_1189151	1188660	1189151	+	MaoC like domain protein		FIG00629880	ff
NC_019425.2	fig|1449341.18.peg.1062	peg	NC_019425.2_1189288_1189779	1189288	1189779	+	Acetyltransferase (EC 2.3.1.-)
NC_019425.2	fig|1449341.18.peg.1063	peg	NC_019425.2_1189810_1192470	1189810	1192470	+	DNA polymerase I (EC 2.7.7.7)		FIG00000404	icw(1);DNA_Repair_Base_Excision isu;DNA-replication
NC_019425.2	fig|1449341.18.peg.1064	peg	NC_019425.2_1192547_1193401	1192547	1193401	+	Formamidopyrimidine-DNA glycosylase (EC 3.2.2.23)		FIG00035634	isu;DNA_Repair_Base_Excision
NC_019425.2	fig|1449341.18.peg.1065	peg	NC_019425.2_1193421_1194035	1193421	1194035	+	Dephospho-CoA kinase (EC 2.7.1.24)		FIG00000267	isu;Coenzyme_A_Biosynthesis
NC_019425.2	fig|1449341.18.peg.1066	peg	NC_019425.2_1194283_1194741	1194283	1194741	+	Ribonucleotide reductase transcriptional regulator NrdR		FIG00000382	isu;Ribonucleotide_reduction
NC_019425.2	fig|1449341.18.peg.1067	peg	NC_019425.2_1194765_1196225	1194765	1196225	+	Helicase loader DnaB		FIG01312154	ff
NC_019425.2	fig|1449341.18.peg.1068	peg	NC_019425.2_1196225_1197151	1196225	1197151	+	Helicase loader DnaI		FIG00001402	idu(1);DNA-replication
NC_019425.2	fig|1449341.18.peg.1069	peg	NC_019425.2_1197573_1199510	1197573	1199510	+	Threonyl-tRNA synthetase (EC 6.1.1.3)		FIG00000101	idu(3);tRNA_aminoacylation,_Thr
NC_019425.2	fig|1449341.18.peg.1070	peg	NC_019425.2_1199678_1201108	1199678	1201108	+	Peptidoglycan N-acetylglucosamine deacetylase (EC 3.5.1.-)		FIG00009450	idu(2);Polysaccharide_deacetylases
NC_019425.2	fig|1449341.18.peg.1071	peg	NC_019425.2_1201355_1201876	1201355	1201876	+	Translation initiation factor 3		FIG00000206	isu;Translation_initiation_factors_bacterial icw(1);Mycobacterium_virulence_operon_involved_in_protein_synthesis_(LSU_ribosomal_proteins)
NC_019425.2	fig|1449341.18.peg.1072	peg	NC_019425.2_1201907_1202107	1201907	1202107	+	LSU ribosomal protein L35p		FIG00000259	isu;Ribosome_LSU_bacterial isu;Mycobacterium_virulence_operon_involved_in_protein_synthesis_(LSU_ribosomal_proteins)
NC_019425.2	fig|1449341.18.peg.1073	peg	NC_019425.2_1202222_1202581	1202222	1202581	+	LSU ribosomal protein L20p		FIG00000216	icw(1);Ribosome_LSU_bacterial icw(2);Mycobacterium_virulence_operon_involved_in_protein_synthesis_(LSU_ribosomal_proteins)
NC_019425.2	fig|1449341.18.peg.1074	peg	NC_019425.2_1202916_1202614	1202916	1202614	-	Phage integrase: site-specific recombinase
NC_019425.2	fig|1449341.18.peg.1075	peg	NC_019425.2_1203767_1203444	1203767	1203444	-	Phage integrase: site-specific recombinase
NC_019425.2	fig|1449341.18.peg.1076	peg	NC_019425.2_1205031_1205603	1205031	1205603	+	Mobile element protein		FIG01306568	ff
NC_019425.2	fig|1449341.18.peg.1077	peg	NC_019425.2_1205594_1206205	1205594	1206205	+	Mobile element protein		FIG01306568	ff
NC_019425.2	fig|1449341.18.peg.1078	peg	NC_019425.2_1206345_1209728	1206345	1209728	+	Exonuclease SbcC		FIG01304601	idu(2);DNA_repair,_bacterial idu(2);Rad50-Mre11_DNA_repair_cluster
NC_019425.2	fig|1449341.18.peg.1079	peg	NC_019425.2_1209790_1210464	1209790	1210464	+	hypothetical protein
NC_019425.2	fig|1449341.18.peg.1080	peg	NC_019425.2_1210617_1210745	1210617	1210745	+	hypothetical protein
NC_019425.2	fig|1449341.18.peg.1081	peg	NC_019425.2_1210758_1211264	1210758	1211264	+	DNA for 25-36 DEGREE region containing the AMYE-SRFA region, complete CDS
NC_019425.2	fig|1449341.18.peg.1082	peg	NC_019425.2_1212103_1214295	1212103	1214295	+	Ribonucleotide reductase of class III (anaerobic), large subunit (EC 1.17.4.2)		FIG00044622	isu;Inteins icw(1);Ribonucleotide_reduction
NC_019425.2	fig|1449341.18.peg.1083	peg	NC_019425.2_1214312_1214869	1214312	1214869	+	Ribonucleotide reductase of class III (anaerobic), activating protein (EC 1.97.1.4)		FIG00000897	isu;Ribonucleotide_reduction
NC_019425.2	fig|1449341.18.peg.1084	peg	NC_019425.2_1215995_1214931	1215995	1214931	-	sensor histidine kinase		FIG00431356	ff
NC_019425.2	fig|1449341.18.peg.1085	peg	NC_019425.2_1217039_1216365	1217039	1216365	-	Response regulator receiver:Transcriptional regulatory protein, C-terminal		FIG00629497	ff
NC_019425.2	fig|1449341.18.peg.1086	peg	NC_019425.2_1217278_1218045	1217278	1218045	+	ABC transporter ATP-binding protein YvcR		FIG00007923	idu(2);Bacitracin_Stress_Response
NC_019425.2	fig|1449341.18.peg.1087	peg	NC_019425.2_1218032_1220017	1218032	1220017	+	Bacitracin export permease protein BceB			icw(1);Bacitracin_Stress_Response
NC_019425.2	fig|1449341.18.peg.1088	peg	NC_019425.2_1220380_1222068	1220380	1222068	+	Oligopeptide ABC transporter, periplasmic oligopeptide-binding protein OppA (TC 3.A.1.5.1)		FIG00432360	icw(1);ABC_transporter_oligopeptide_(TC_3.A.1.5.1) icw(1);Sex_pheromones_in_Enterococcus_faecalis_and_other_Firmicutes
NC_019425.2	fig|1449341.18.peg.1089	peg	NC_019425.2_1222518_1224206	1222518	1224206	+	Oligopeptide ABC transporter, periplasmic oligopeptide-binding protein OppA (TC 3.A.1.5.1)		FIG00432360	icw(1);ABC_transporter_oligopeptide_(TC_3.A.1.5.1) icw(1);Sex_pheromones_in_Enterococcus_faecalis_and_other_Firmicutes
NC_019425.2	fig|1449341.18.peg.1090	peg	NC_019425.2_1224822_1224241	1224822	1224241	-	hypothetical protein
NC_019425.2	fig|1449341.18.peg.1091	peg	NC_019425.2_1224966_1225487	1224966	1225487	+	Transcriptional repressor for NAD biosynthesis in gram-positives		FIG00005479	icw(1);NAD_and_NADP_cofactor_biosynthesis_global
NC_019425.2	fig|1449341.18.peg.1092	peg	NC_019425.2_1225575_1226129	1225575	1226129	+	Substrate-specific component NiaX of predicted niacin ECF transporter		FIG00035226	isu;NAD_and_NADP_cofactor_biosynthesis_global isu;ECF_class_transporters
NC_019425.2	fig|1449341.18.peg.1093	peg	NC_019425.2_1226362_1226943	1226362	1226943	+	Signal peptidase I (EC 3.4.21.89)		FIG00000015	idu(3);Signal_peptidase idu(3);CBSS-176299.4.peg.1292
NC_019425.2	fig|1449341.18.peg.1094	peg	NC_019425.2_1227238_1227774	1227238	1227774	+	FIG001553: Hydrolase, HAD subfamily IIIA		FIG00001553	ff
NC_019425.2	fig|1449341.18.peg.1095	peg	NC_019425.2_1227761_1228894	1227761	1228894	+	GTP-binding protein YqeH, required for biogenesis of 30S ribosome subunit		FIG00001499	isu;Universal_GTPases
NC_019425.2	fig|1449341.18.peg.1096	peg	NC_019425.2_1228944_1229261	1228944	1229261	+	FIG004454: RNA binding protein		FIG00001879	ff
NC_019425.2	fig|1449341.18.peg.1097	peg	NC_019425.2_1229281_1229913	1229281	1229913	+	Nicotinate-nucleotide adenylyltransferase (EC 2.7.7.18)		FIG01279159	icw(2);NAD_and_NADP_cofactor_biosynthesis_global
NC_019425.2	fig|1449341.18.peg.1098	peg	NC_019425.2_1229906_1230508	1229906	1230508	+	Hydrolase (HAD superfamily), YqeK		FIG00014849	ff
NC_019425.2	fig|1449341.18.peg.1099	peg	NC_019425.2_1230520_1230879	1230520	1230879	+	Ribosomal silencing factor RsfA (former Iojap)		FIG00135315	ff
NC_019425.2	fig|1449341.18.peg.1100	peg	NC_019425.2_1230882_1231619	1230882	1231619	+	FIG145533: Methyltransferase (EC 2.1.1.-)		FIG00113075	ff
NC_019425.2	fig|1449341.18.peg.1101	peg	NC_019425.2_1231855_1233624	1231855	1233624	+	ATP-dependent DNA helicase RecQ		FIG00000422	idu(1);DNA-replication idu(1);DNA_repair,_bacterial_RecFOR_pathway
NC_019425.2	fig|1449341.18.peg.1102	peg	NC_019425.2_1233674_1234852	1233674	1234852	+	FIG007079: UPF0348 protein family		FIG00007079	ff
NC_019425.2	fig|1449341.18.peg.1103	peg	NC_019425.2_1235086_1235646	1235086	1235646	+	COG1399 protein in cluster with ribosomal protein L32p, Firmicutes subfamily		FIG00008125	ff
NC_019425.2	fig|1449341.18.peg.1104	peg	NC_019425.2_1235721_1235900	1235721	1235900	+	LSU ribosomal protein L32p		FIG01970862	isu;Ribosome_LSU_bacterial
NC_019425.2	fig|1449341.18.peg.1105	peg	NC_019425.2_1236056_1236430	1236056	1236430	+	lipoprotein, putative
NC_019425.2	fig|1449341.18.peg.1106	peg	NC_019425.2_1236755_1237186	1236755	1237186	+	Cell division protein MraZ		FIG00000547	icw(2);Bacterial_Cell_Division icw(1);16S_rRNA_modification_within_P_site_of_ribosome icw(1);Bacterial_Cytoskeleton
NC_019425.2	fig|1449341.18.peg.1107	peg	NC_019425.2_1237203_1238156	1237203	1238156	+	rRNA small subunit methyltransferase H		FIG00000172	icw(1);Bacterial_Cell_Division icw(2);16S_rRNA_modification_within_P_site_of_ribosome
NC_019425.2	fig|1449341.18.peg.1108	peg	NC_019425.2_1238197_1238574	1238197	1238574	+	hypothetical protein
NC_019425.2	fig|1449341.18.peg.1109	peg	NC_019425.2_1238571_1240760	1238571	1240760	+	Cell division protein FtsI [Peptidoglycan synthetase] (EC 2.4.1.129)		FIG00046929	idu(2);Bacterial_Cell_Division idu(2);CBSS-83331.1.peg.3039 idu(2);16S_rRNA_modification_within_P_site_of_ribosome idu(2);Flagellum_in_Campylobacter idu(2);Bacterial_Cytoskeleton icw(1);Peptidoglycan_Biosynthesis
NC_019425.2	fig|1449341.18.peg.1110	peg	NC_019425.2_1240782_1242257	1240782	1242257	+	UDP-N-acetylmuramoylalanyl-D-glutamate--2,6-diaminopimelate ligase (EC 6.3.2.13)		FIG00000243	icw(1);Peptidoglycan_biosynthesis--gjo idu(1);Methicillin_resistance_in_Staphylococci idu(1);Peptidoglycan_Biosynthesis
NC_019425.2	fig|1449341.18.peg.1111	peg	NC_019425.2_1242446_1243411	1242446	1243411	+	Phospho-N-acetylmuramoyl-pentapeptide-transferase (EC 2.7.8.13)		FIG00000221	icw(4);Peptidoglycan_Biosynthesis
NC_019425.2	fig|1449341.18.peg.1112	peg	NC_019425.2_1243429_1244811	1243429	1244811	+	UDP-N-acetylmuramoylalanine--D-glutamate ligase (EC 6.3.2.9)		FIG00085033	isu;Peptidoglycan_biosynthesis--gjo icw(2);Peptidoglycan_Biosynthesis
NC_019425.2	fig|1449341.18.peg.1113	peg	NC_019425.2_1244839_1245936	1244839	1245936	+	UDP-N-acetylglucosamine--N-acetylmuramyl-(pentapeptide) pyrophosphoryl-undecaprenol N-acetylglucosamine transferase (EC 2.4.1.227)		FIG00047056	icw(1);Cell_Division_Cluster icw(1);cell_division_core_of_larger_cluster icw(2);Peptidoglycan_Biosynthesis
NC_019425.2	fig|1449341.18.peg.1114	peg	NC_019425.2_1245971_1246879	1245971	1246879	+	Cell division protein FtsQ		FIG00021517	icw(2);Bacterial_Cell_Division icw(6);Cell_Division_Cluster icw(1);cell_division_cluster_containing_FtsQ icw(2);Bacterial_Cytoskeleton icw(2);cell_division_core_of_larger_cluster
NC_019425.2	fig|1449341.18.peg.1115	peg	NC_019425.2_1247026_1248342	1247026	1248342	+	Cell division protein FtsA		FIG00000385	icw(2);Bacterial_Cell_Division icw(6);Cell_Division_Cluster isu;cell_division_cluster_containing_FtsQ icw(2);Bacterial_Cytoskeleton isu;cell_division_core_of_larger_cluster
NC_019425.2	fig|1449341.18.peg.1116	peg	NC_019425.2_1248458_1249732	1248458	1249732	+	Cell division protein FtsZ (EC 3.4.24.-)		FIG00000145	isu;Bacterial_Cell_Division icw(4);Cell_Division_Cluster icw(2);cell_division_cluster_containing_FtsQ isu;Bacterial_Cytoskeleton icw(3);cell_division_core_of_larger_cluster
NC_019425.2	fig|1449341.18.peg.1117	peg	NC_019425.2_1249733_1250404	1249733	1250404	+	Hypothetical protein YggS, proline synthase co-transcribed bacterial homolog PROSC		FIG00003955	isu;Cell_Division_Cluster isu;A_Hypothetical_Protein_Related_to_Proline_Metabolism
NC_019425.2	fig|1449341.18.peg.1118	peg	NC_019425.2_1250425_1250922	1250425	1250922	+	FIG001960: FtsZ-interacting protein related to cell division		FIG00001960	icw(6);Cell_Division_Cluster
NC_019425.2	fig|1449341.18.peg.1119	peg	NC_019425.2_1250943_1251203	1250943	1251203	+	Cell division protein YlmG/Ycf19 (putative), YggT family		FIG00013736	icw(1);Cell_Division_Cluster
NC_019425.2	fig|1449341.18.peg.1120	peg	NC_019425.2_1251246_1252025	1251246	1252025	+	FIG001583: hypothetical protein, contains S4-like RNA binding domain		FIG00001583	icw(2);Cell_Division_Cluster
NC_019425.2	fig|1449341.18.peg.1121	peg	NC_019425.2_1252162_1252782	1252162	1252782	+	Cell division initiation protein DivIVA		FIG00001414	icw(1);Bacterial_Cell_Division icw(4);Cell_Division_Cluster icw(1);Bacterial_Cytoskeleton
NC_019425.2	fig|1449341.18.peg.1122	peg	NC_019425.2_1253451_1255700	1253451	1255700	+	Isoleucyl-tRNA synthetase (EC 6.1.1.5)		FIG00000085	icw(1);tRNA_aminoacylation,_Ile icw(6);Cell_Division_Cluster
NC_019425.2	fig|1449341.18.peg.1123	peg	NC_019425.2_1255697_1256233	1255697	1256233	+	Isoleucyl-tRNA synthetase (EC 6.1.1.5)		FIG00000085	icw(1);tRNA_aminoacylation,_Ile icw(4);Cell_Division_Cluster
NC_019425.2	fig|1449341.18.peg.1124	peg	NC_019425.2_1256594_1257034	1256594	1257034	+	hypothetical protein
NC_019425.2	fig|1449341.18.peg.1125	peg	NC_019425.2_1257052_1257504	1257052	1257504	+	hypothetical protein
NC_019425.2	fig|1449341.18.peg.1126	peg	NC_019425.2_1257488_1258405	1257488	1258405	+	Methionine ABC transporter ATP-binding protein		FIG00006151	idu(4);Methionine_Degradation idu(4);Methionine_Biosynthesis
NC_019425.2	fig|1449341.18.peg.1127	peg	NC_019425.2_1258398_1259252	1258398	1259252	+	ABC transporter, permease protein
NC_019425.2	fig|1449341.18.peg.1128	peg	NC_019425.2_1259662_1260660	1259662	1260660	+	Diaminopimelate epimerase (EC 5.1.1.7)		FIG00000421	isu;CBSS-323850.3.peg.3269 isu;CBSS-84588.1.peg.1247 isu;Lysine_Biosynthesis_DAP_Pathway,_GJO_scratch isu;Lysine_Biosynthesis_DAP_Pathway
NC_019425.2	fig|1449341.18.peg.1129	peg	NC_019425.2_1260808_1261008	1260808	1261008	+	Cold shock protein CspD			isu;Cold_shock,_CspA_family_of_proteins
NC_019425.2	fig|1449341.18.peg.1130	peg	NC_019425.2_1261389_1263053	1261389	1263053	+	Acetolactate synthase, catabolic (EC 2.2.1.6)		FIG00074916	icw(1);Alpha-acetolactate_operon icw(1);Acetoin,_butanediol_metabolism
NC_019425.2	fig|1449341.18.peg.1131	peg	NC_019425.2_1263091_1263807	1263091	1263807	+	Alpha-acetolactate decarboxylase (EC 4.1.1.5)		FIG00001396	isu;Alpha-acetolactate_operon isu;Acetoin,_butanediol_metabolism
NC_019425.2	fig|1449341.18.peg.1132	peg	NC_019425.2_1264054_1264992	1264054	1264992	+	hypothetical protein
NC_019425.2	fig|1449341.18.peg.1133	peg	NC_019425.2_1265786_1265076	1265786	1265076	-	Glucosamine-6-phosphate deaminase (EC 3.5.99.6)		FIG00000645	idu(1);Chitin_and_N-acetylglucosamine_utilization idu(1);Sialic_Acid_Metabolism
NC_019425.2	fig|1449341.18.peg.1134	peg	NC_019425.2_1266011_1265874	1266011	1265874	-	hypothetical protein
NC_019425.2	fig|1449341.18.peg.1135	peg	NC_019425.2_1266694_1266440	1266694	1266440	-	hypothetical protein
NC_019425.2	fig|1449341.18.peg.1136	peg	NC_019425.2_1268094_1266868	1268094	1266868	-	Tellurite resistance protein		FIG01368698	ff
NC_019425.2	fig|1449341.18.peg.1137	peg	NC_019425.2_1268844_1268134	1268844	1268134	-	5-bromo-4-chloroindolyl phosphate hydrolysis protein		FIG01307393	ff
NC_019425.2	fig|1449341.18.peg.1138	peg	NC_019425.2_1269086_1269649	1269086	1269649	+	ADP-ribose pyrophosphatase (EC 3.6.1.13)		FIG00000367	isu;NAD_and_NADP_cofactor_biosynthesis_global isu;CBSS-216591.1.peg.168 isu;Nudix_proteins_(nucleoside_triphosphate_hydrolases) isu;Ribosome_post-transcriptional_modification_and_chromosomal_segregation_cluster isu;CBSS-342610.3.peg.1794
NC_019425.2	fig|1449341.18.peg.1139	peg	NC_019425.2_1269649_1269906	1269649	1269906	+	hypothetical protein
NC_019425.2	fig|1449341.18.peg.1140	peg	NC_019425.2_1269960_1270652	1269960	1270652	+	5'-methylthioadenosine nucleosidase (EC 3.2.2.16) / S-adenosylhomocysteine nucleosidase (EC 3.2.2.9)		FIG01961873	isu;Adenosyl_nucleosidases isu;Adenosyl_nucleosidases isu;Polyamine_Metabolism isu;Methionine_Degradation isu;CBSS-320388.3.peg.3759 isu;CBSS-320388.3.peg.3759 isu;Methionine_Salvage isu;Methionine_Biosynthesis
NC_019425.2	fig|1449341.18.peg.1141	peg	NC_019425.2_1270688_1271233	1270688	1271233	+	Nicotinamidase (EC 3.5.1.19)		FIG00067300	icw(1);NAD_and_NADP_cofactor_biosynthesis_global isu;Niacin-Choline_transport_and_metabolism
NC_019425.2	fig|1449341.18.peg.1142	peg	NC_019425.2_1271760_1272056	1271760	1272056	+	ESAT-6/Esx family secreted protein EsxA/YukE
NC_019425.2	fig|1449341.18.peg.1143	peg	NC_019425.2_1272245_1275631	1272245	1275631	+	Putative secretion accessory protein EsaA/YueB
NC_019425.2	fig|1449341.18.peg.1144	peg	NC_019425.2_1275650_1276126	1275650	1276126	+	hypothetical protein
NC_019425.2	fig|1449341.18.peg.1145	peg	NC_019425.2_1276133_1276384	1276133	1276384	+	hypothetical protein
NC_019425.2	fig|1449341.18.peg.1146	peg	NC_019425.2_1276403_1277668	1276403	1277668	+	Putative secretion system component EssB/YukC		FIG00016028	ff
NC_019425.2	fig|1449341.18.peg.1147	peg	NC_019425.2_1277683_1282209	1277683	1282209	+	FtsK/SpoIIIE family protein, putative EssC component of Type VII secretion system		FIG00002681	ff
NC_019425.2	fig|1449341.18.peg.1148	peg	NC_019425.2_1282237_1282635	1282237	1282635	+	Putative EsaC protein analog (Listeria type 1)
NC_019425.2	fig|1449341.18.peg.1149	peg	NC_019425.2_1282669_1282968	1282669	1282968	+	hypothetical protein
NC_019425.2	fig|1449341.18.peg.1150	peg	NC_019425.2_1282968_1283702	1282968	1283702	+	SAV0291 homolog within ESAT-6 gene cluster
NC_019425.2	fig|1449341.18.peg.1151	peg	NC_019425.2_1283791_1284099	1283791	1284099	+	hypothetical protein
NC_019425.2	fig|1449341.18.peg.1152	peg	NC_019425.2_1284116_1285564	1284116	1285564	+	Lmo0066 homolog within ESAT-6 gene cluster, similarity to ADP-ribosylating toxins
NC_019425.2	fig|1449341.18.peg.1153	peg	NC_019425.2_1285577_1285840	1285577	1285840	+	hypothetical protein
NC_019425.2	fig|1449341.18.peg.1154	peg	NC_019425.2_1285856_1286569	1285856	1286569	+	hypothetical protein
NC_019425.2	fig|1449341.18.peg.1155	peg	NC_019425.2_1287110_1287304	1287110	1287304	+	hypothetical protein
NC_019425.2	fig|1449341.18.peg.1156	peg	NC_019425.2_1287552_1287761	1287552	1287761	+	hypothetical protein
NC_019425.2	fig|1449341.18.peg.1157	peg	NC_019425.2_1287924_1288058	1287924	1288058	+	hypothetical protein
NC_019425.2	fig|1449341.18.peg.1158	peg	NC_019425.2_1288138_1288386	1288138	1288386	+	hypothetical protein
NC_019425.2	fig|1449341.18.peg.1159	peg	NC_019425.2_1288528_1288983	1288528	1288983	+	hypothetical protein
NC_019425.2	fig|1449341.18.peg.1160	peg	NC_019425.2_1289358_1289915	1289358	1289915	+	Hypothetical protein, CF-38 family
NC_019425.2	fig|1449341.18.peg.1161	peg	NC_019425.2_1290062_1290211	1290062	1290211	+	hypothetical protein
NC_019425.2	fig|1449341.18.peg.1162	peg	NC_019425.2_1290742_1291083	1290742	1291083	+	hypothetical protein
NC_019425.2	fig|1449341.18.peg.1163	peg	NC_019425.2_1291381_1291575	1291381	1291575	+	FIG00774616: hypothetical protein		FIG00774615	ff
NC_019425.2	fig|1449341.18.peg.1164	peg	NC_019425.2_1291605_1291781	1291605	1291781	+	FIG00775099: hypothetical protein		FIG00775097	ff
NC_019425.2	fig|1449341.18.peg.1165	peg	NC_019425.2_1292135_1292254	1292135	1292254	+	hypothetical protein
NC_019425.2	fig|1449341.18.peg.1166	peg	NC_019425.2_1292303_1292656	1292303	1292656	+	hypothetical protein
NC_019425.2	fig|1449341.18.peg.1167	peg	NC_019425.2_1292962_1293102	1292962	1293102	+	hypothetical protein
NC_019425.2	fig|1449341.18.peg.1168	peg	NC_019425.2_1293113_1293562	1293113	1293562	+	hypothetical protein
NC_019425.2	fig|1449341.18.peg.1169	peg	NC_019425.2_1293904_1294422	1293904	1294422	+	hypothetical protein
NC_019425.2	fig|1449341.18.peg.1170	peg	NC_019425.2_1294744_1294977	1294744	1294977	+	hypothetical protein
NC_019425.2	fig|1449341.18.peg.1171	peg	NC_019425.2_1295064_1295435	1295064	1295435	+	CDS_ID OB0376
NC_019425.2	fig|1449341.18.peg.1172	peg	NC_019425.2_1295595_1297289	1295595	1297289	+	Chaperone protein DnaK		FIG00023369	idu(1);GroEL_GroES idu(1);Heat_shock_dnaK_gene_cluster_extended idu(1);Protein_chaperones
NC_019425.2	fig|1449341.18.peg.1173	peg	NC_019425.2_1297286_1299325	1297286	1299325	+	TPR domain protein
NC_019425.2	fig|1449341.18.peg.1174	peg	NC_019425.2_1299681_1300280	1299681	1300280	+	putative phosphoribosyl-AMP cyclohydrolase
NC_019425.2	fig|1449341.18.peg.1175	peg	NC_019425.2_1300837_1300367	1300837	1300367	-	acetyltransferase, GNAT family
NC_019425.2	fig|1449341.18.peg.1176	peg	NC_019425.2_1301001_1301522	1301001	1301522	+	GNAT family acetyltransferase BA4593
NC_019425.2	fig|1449341.18.peg.1177	peg	NC_019425.2_1301641_1302255	1301641	1302255	+	Substrate-specific component BL0695 of predicted ECF transporter		FIG00013534	icw(3);ECF_class_transporters
NC_019425.2	fig|1449341.18.peg.1178	peg	NC_019425.2_1302257_1302379	1302257	1302379	+	Transmembrane component BL0694 of energizing module of predicted ECF transporter		FIG00010442	icw(1);ECF_class_transporters
NC_019425.2	fig|1449341.18.peg.1179	peg	NC_019425.2_1302514_1302975	1302514	1302975	+	Transmembrane component BL0694 of energizing module of predicted ECF transporter		FIG00010442	icw(1);ECF_class_transporters
NC_019425.2	fig|1449341.18.peg.1180	peg	NC_019425.2_1303121_1304602	1303121	1304602	+	Duplicated ATPase component BL0693 of energizing module of predicted ECF transporter		FIG00340292	icw(2);ECF_class_transporters
NC_019425.2	fig|1449341.18.peg.1181	peg	NC_019425.2_1304789_1305502	1304789	1305502	+	Para-aminobenzoate synthase, amidotransferase component (EC 2.6.1.85)		FIG00673062	idu(1);Chorismate:_Intermediate_for_synthesis_of_Tryptophan,_PAPA_antibiotics,_PABA,_3-hydroxyanthranilate_and_more. idu(1);Folate_Biosynthesis idu(1);Tryptophan_synthesis
NC_019425.2	fig|1449341.18.peg.1182	peg	NC_019425.2_1305521_1307182	1305521	1307182	+	Oligopeptide ABC transporter, periplasmic oligopeptide-binding protein OppA (TC 3.A.1.5.1)		FIG00432360	idu(6);ABC_transporter_oligopeptide_(TC_3.A.1.5.1) idu(6);Sex_pheromones_in_Enterococcus_faecalis_and_other_Firmicutes
NC_019425.2	fig|1449341.18.peg.1183	peg	NC_019425.2_1307645_1307232	1307645	1307232	-	hypothetical protein
NC_019425.2	fig|1449341.18.peg.1184	peg	NC_019425.2_1308552_1308097	1308552	1308097	-	DUF1694 domain-containing protein
NC_019425.2	fig|1449341.18.peg.1185	peg	NC_019425.2_1309015_1309968	1309015	1309968	+	Iron compound ABC uptake transporter permease protein		FIG00138031	icw(3);Heme,_hemin_uptake_and_utilization_systems_in_GramPositives icw(1);Iron_acquisition_in_Streptococcus
NC_019425.2	fig|1449341.18.peg.1186	peg	NC_019425.2_1309968_1310930	1309968	1310930	+	Uncharacterized iron compound ABC uptake transporter, permease protein			isu;Heme,_hemin_uptake_and_utilization_systems_in_GramPositives
NC_019425.2	fig|1449341.18.peg.1187	peg	NC_019425.2_1310934_1311692	1310934	1311692	+	Iron compound ABC uptake transporter ATP-binding protein		FIG00137847	isu;Hemin_transport_system icw(1);Heme,_hemin_uptake_and_utilization_systems_in_GramPositives isu;Iron_acquisition_in_Streptococcus
NC_019425.2	fig|1449341.18.peg.1188	peg	NC_019425.2_1311724_1312686	1311724	1312686	+	Uncharacterized iron compound ABC uptake transporter, substrate-binding protein		FIG01965280	icw(2);Heme,_hemin_uptake_and_utilization_systems_in_GramPositives
NC_019425.2	fig|1449341.18.peg.1189	peg	NC_019425.2_1312812_1313450	1312812	1313450	+	hypothetical protein
NC_019425.2	fig|1449341.18.peg.1190	peg	NC_019425.2_1313643_1314173	1313643	1314173	+	hypothetical protein
NC_019425.2	fig|1449341.18.peg.1191	peg	NC_019425.2_1314600_1314241	1314600	1314241	-	hypothetical protein
NC_019425.2	fig|1449341.18.peg.1192	peg	NC_019425.2_1315571_1314966	1315571	1314966	-	SSU ribosomal protein S4p (S9e)		FIG00000148	icw(2);CBSS-393130.3.peg.794 isu;Ribosome_SSU_bacterial
NC_019425.2	fig|1449341.18.peg.1193	peg	NC_019425.2_1316493_1316053	1316493	1316053	-	Transposase		FIG01372619	ff
NC_019425.2	fig|1449341.18.peg.1194	peg	NC_019425.2_1317373_1316471	1317373	1316471	-	Transposase		FIG01372619	ff
NC_019425.2	fig|1449341.18.peg.1195	peg	NC_019425.2_1317996_1317529	1317996	1317529	-	Free methionine-(R)-sulfoxide reductase, contains GAF domain		FIG00002672	icw(1);CBSS-393130.3.peg.794
NC_019425.2	fig|1449341.18.peg.1196	peg	NC_019425.2_1318501_1318019	1318501	1318019	-	hypothetical protein
NC_019425.2	fig|1449341.18.peg.1197	peg	NC_019425.2_1318751_1320466	1318751	1320466	+	Septation ring formation regulator EzrA		FIG00002311	icw(3);CBSS-393130.3.peg.794 isu;Control_of_cell_elongation_-_division_cycle_in_Bacilli
NC_019425.2	fig|1449341.18.peg.1198	peg	NC_019425.2_1320658_1321797	1320658	1321797	+	Cysteine desulfurase (EC 2.8.1.7)		FIG00000001	idu(1);Iron-sulfur_cluster_assembly idu(1);CBSS-84588.1.peg.1247 icw(2);CBSS-393130.3.peg.794 idu(1);tRNA_modification_Bacteria idu(1);mnm5U34_biosynthesis_bacteria idu(1);Alanine_biosynthesis
NC_019425.2	fig|1449341.18.peg.1199	peg	NC_019425.2_1321815_1323032	1321815	1323032	+	tRNA S(4)U 4-thiouridine synthase (former ThiI)			isu;Thiamin_biosynthesis isu;CBSS-393130.3.peg.794 icw(1);tRNA_modification_Bacteria
NC_019425.2	fig|1449341.18.peg.1200	peg	NC_019425.2_1323274_1324287	1323274	1324287	+	Exoenzymes regulatory protein AepA in lipid-linked oligosaccharide synthesis cluster		FIG01028825	ff
NC_019425.2	fig|1449341.18.peg.1201	peg	NC_019425.2_1324359_1324862	1324359	1324862	+	Exoenzymes regulatory protein AepA in lipid-linked oligosaccharide synthesis cluster		FIG01028825	ff
NC_019425.2	fig|1449341.18.peg.1202	peg	NC_019425.2_1325049_1325708	1325049	1325708	+	Redox-sensitive transcriptional regulator (AT-rich DNA-binding protein)		FIG00001237	idu(1);Oxidative_stress
NC_019425.2	fig|1449341.18.peg.1203	peg	NC_019425.2_1325902_1326393	1325902	1326393	+	Thiol peroxidase, Tpx-type (EC 1.11.1.15)		FIG00002857	isu;CBSS-257314.1.peg.752 isu;Thioredoxin-disulfide_reductase
NC_019425.2	fig|1449341.18.peg.1204	peg	NC_019425.2_1326897_1329542	1326897	1329542	+	Valyl-tRNA synthetase (EC 6.1.1.9)		FIG00000129	isu;tRNA_aminoacylation,_Val
NC_019425.2	fig|1449341.18.peg.1205	peg	NC_019425.2_1329705_1331012	1329705	1331012	+	Dihydrofolate synthase (EC 6.3.2.12) / Folylpolyglutamate synthase (EC 6.3.2.17)		FIG01969628	isu;Colicin_V_and_Bacteriocin_Production_Cluster isu;Colicin_V_and_Bacteriocin_Production_Cluster isu;Folate_Biosynthesis isu;Folate_Biosynthesis
NC_019425.2	fig|1449341.18.peg.1206	peg	NC_019425.2_1331027_1331689	1331027	1331689	+	HAD-superfamily hydrolase, subfamily IA, variant 3
NC_019425.2	fig|1449341.18.peg.1207	peg	NC_019425.2_1331739_1332425	1331739	1332425	+	DNA repair protein RadC		FIG00037431	icw(3);Bacterial_cell_division_cluster idu(1);DNA_repair,_bacterial
NC_019425.2	fig|1449341.18.peg.1208	peg	NC_019425.2_1332782_1332982	1332782	1332982	+	Cold shock protein CspA			idu(1);Cold_shock,_CspA_family_of_proteins
NC_019425.2	fig|1449341.18.peg.1209	peg	NC_019425.2_1333534_1334547	1333534	1334547	+	Rod shape-determining protein MreB		FIG00065314	idu(1);Bacterial_cell_division_cluster icw(3);Bacterial_Cell_Division icw(2);Bacterial_Cytoskeleton
NC_019425.2	fig|1449341.18.peg.1210	peg	NC_019425.2_1334852_1335703	1334852	1335703	+	Rod shape-determining protein MreC		FIG00000460	icw(2);Bacterial_cell_division_cluster icw(4);Bacterial_Cell_Division isu;CBSS-354.1.peg.2917 icw(3);Bacterial_Cytoskeleton
NC_019425.2	fig|1449341.18.peg.1211	peg	NC_019425.2_1335708_1336229	1335708	1336229	+	Rod shape-determining protein MreD		FIG00001024	icw(5);Bacterial_cell_division_cluster icw(1);Bacterial_Cell_Division icw(1);CBSS-354.1.peg.2917 icw(1);Bacterial_Cytoskeleton
NC_019425.2	fig|1449341.18.peg.1212	peg	NC_019425.2_1336287_1336979	1336287	1336979	+	Septum site-determining protein MinC		FIG00008886	isu;Septum_site-determining_cluster_Min icw(1);Bacterial_cell_division_cluster isu;Bacterial_Cell_Division isu;Bacterial_Cytoskeleton
NC_019425.2	fig|1449341.18.peg.1213	peg	NC_019425.2_1336979_1337767	1336979	1337767	+	Septum site-determining protein MinD		FIG00000519	icw(1);Septum_site-determining_cluster_Min icw(3);Bacterial_cell_division_cluster icw(2);Bacterial_Cell_Division icw(4);Bacterial_Cytoskeleton
NC_019425.2	fig|1449341.18.peg.1214	peg	NC_019425.2_1338140_1338961	1338140	1338961	+	Amino acid ABC transporter, amino acid-binding protein
NC_019425.2	fig|1449341.18.peg.1215	peg	NC_019425.2_1338987_1339766	1338987	1339766	+	Amino acid ABC transporter, amino acid-binding protein		FIG00774607	ff
NC_019425.2	fig|1449341.18.peg.1216	peg	NC_019425.2_1339810_1340439	1339810	1340439	+	amino acid ABC transporter, permease protein		FIG00895977	ff
NC_019425.2	fig|1449341.18.peg.1217	peg	NC_019425.2_1340527_1341204	1340527	1341204	+	Amino acid ABC transporter, ATP-binding protein
NC_019425.2	fig|1449341.18.peg.1218	peg	NC_019425.2_1341377_1341685	1341377	1341685	+	LSU ribosomal protein L21p		FIG00000276	isu;Ribosome_LSU_bacterial isu;CBSS-176279.3.peg.868
NC_019425.2	fig|1449341.18.peg.1219	peg	NC_019425.2_1341703_1342035	1341703	1342035	+	FIG139598: Potential ribosomal protein		FIG00007256	icw(2);CBSS-176279.3.peg.868
NC_019425.2	fig|1449341.18.peg.1220	peg	NC_019425.2_1342072_1342359	1342072	1342359	+	LSU ribosomal protein L27p		FIG00000189	icw(1);Ribosome_LSU_bacterial icw(1);CBSS-176279.3.peg.868
NC_019425.2	fig|1449341.18.peg.1221	peg	NC_019425.2_1342764_1343777	1342764	1343777	+	Ribose operon repressor			idu(2);D-ribose_utilization
NC_019425.2	fig|1449341.18.peg.1222	peg	NC_019425.2_1343912_1344826	1343912	1344826	+	Inosine-uridine preferring nucleoside hydrolase (EC 3.2.2.1)		FIG00000527	isu;Purine_conversions isu;Queuosine-Archaeosine_Biosynthesis
NC_019425.2	fig|1449341.18.peg.1223	peg	NC_019425.2_1344845_1346218	1344845	1346218	+	C4-dicarboxylate transporter
NC_019425.2	fig|1449341.18.peg.1224	peg	NC_019425.2_1346460_1347467	1346460	1347467	+	Adenine-specific methyltransferase (EC 2.1.1.72)		FIG00001670	idu(1);CBSS-257314.1.peg.752
NC_019425.2	fig|1449341.18.peg.1225	peg	NC_019425.2_1347499_1348689	1347499	1348689	+	Acetate kinase (EC 2.7.2.1)		FIG00067248	isu;Pyruvate_metabolism_II:_acetyl-CoA,_acetogenesis_from_pyruvate isu;Ethanolamine_utilization isu;Fermentations:_Lactate isu;Fermentations:_Mixed_acid icw(1);CBSS-257314.1.peg.752 isu;Threonine_anaerobic_catabolism_gene_cluster
NC_019425.2	fig|1449341.18.peg.1226	peg	NC_019425.2_1349206_1348742	1349206	1348742	-	Universal stress protein family		FIG00017615	idu(6);CBSS-269801.1.peg.809
NC_019425.2	fig|1449341.18.peg.1227	peg	NC_019425.2_1349349_1349579	1349349	1349579	+	hypothetical protein
NC_019425.2	fig|1449341.18.peg.1228	peg	NC_019425.2_1349890_1349612	1349890	1349612	-	hypothetical protein
NC_019425.2	fig|1449341.18.peg.1229	peg	NC_019425.2_1351254_1349977	1351254	1349977	-	Uncharacterized ATPase (AAA family) associated with cysteine desulfurase		FIG00153566	ff
NC_019425.2	fig|1449341.18.peg.1230	peg	NC_019425.2_1351570_1351983	1351570	1351983	+	Antiholin-like protein LrgA		FIG00000832	icw(1);Murein_hydrolase_regulation_and_cell_death
NC_019425.2	fig|1449341.18.peg.1231	peg	NC_019425.2_1351961_1352668	1351961	1352668	+	LrgA-associated membrane protein LrgB		FIG00000822	idu(1);Murein_hydrolase_regulation_and_cell_death
NC_019425.2	fig|1449341.18.peg.1232	peg	NC_019425.2_1352749_1353852	1352749	1353852	+	Membrane-bound lytic murein transglycosylase D precursor (EC 3.2.1.-)		FIG00008294	idu(2);Murein_Hydrolases
NC_019425.2	fig|1449341.18.peg.1233	peg	NC_019425.2_1354147_1355304	1354147	1355304	+	Superfamily II DNA/RNA helicases, SNF2 family			idu(1);CBSS-316273.3.peg.2709
NC_019425.2	fig|1449341.18.peg.1234	peg	NC_019425.2_1355297_1355470	1355297	1355470	+	hypothetical protein
NC_019425.2	fig|1449341.18.peg.1235	peg	NC_019425.2_1355668_1356177	1355668	1356177	+	HMP-PP hydrolase (pyridoxal phosphatase) Cof, detected in genetic screen for thiamin metabolic genes (PMID:15292217)		FIG00002113	ff
NC_019425.2	fig|1449341.18.peg.1236	peg	NC_019425.2_1356192_1358468	1356192	1358468	+	Glutathione biosynthesis bifunctional protein gshF (EC 6.3.2.2)(EC 6.3.2.3)		FIG00006649	idu(1);Glutathione:_Biosynthesis_and_gamma-glutamyl_cycle
NC_019425.2	fig|1449341.18.peg.1237	peg	NC_019425.2_1358782_1359927	1358782	1359927	+	Cysteine desulfurase (EC 2.8.1.7)		FIG00000001	idu(1);Iron-sulfur_cluster_assembly idu(1);CBSS-84588.1.peg.1247 idu(1);CBSS-393130.3.peg.794 idu(1);tRNA_modification_Bacteria idu(1);mnm5U34_biosynthesis_bacteria idu(1);Alanine_biosynthesis
NC_019425.2	fig|1449341.18.peg.1238	peg	NC_019425.2_1360391_1360735	1360391	1360735	+	FIG01114333: hypothetical protein		FIG01114332	ff
NC_019425.2	fig|1449341.18.peg.1239	peg	NC_019425.2_1360832_1362085	1360832	1362085	+	tRNA-specific 2-thiouridylase MnmA		FIG00000626	isu;RNA_methylation
NC_019425.2	fig|1449341.18.peg.1240	peg	NC_019425.2_1362252_1362707	1362252	1362707	+	hypothetical protein
NC_019425.2	fig|1449341.18.peg.1241	peg	NC_019425.2_1362849_1363481	1362849	1363481	+	Phosphoglycerate mutase family 5		FIG00009593	idu(1);Phosphoglycerate_mutase_protein_family
NC_019425.2	fig|1449341.18.peg.1242	peg	NC_019425.2_1363559_1364236	1363559	1364236	+	hypothetical protein
NC_019425.2	fig|1449341.18.peg.1243	peg	NC_019425.2_1364267_1366801	1364267	1366801	+	RecD-like DNA helicase YrrC		FIG00059211	isu;DNA_repair,_bacterial_RecBCD_pathway
NC_019425.2	fig|1449341.18.peg.1244	peg	NC_019425.2_1368301_1366934	1368301	1366934	-	PTS system, cellobiose-specific IIC component (EC 2.7.1.69)		FIG00029916	icw(1);Beta-Glucoside_Metabolism
NC_019425.2	fig|1449341.18.peg.1245	peg	NC_019425.2_1369419_1368319	1369419	1368319	-	Outer surface protein of unknown function, cellobiose operon		FIG00001904	idu(4);Beta-Glucoside_Metabolism
NC_019425.2	fig|1449341.18.peg.1246	peg	NC_019425.2_1369546_1370637	1369546	1370637	+	Transcriptional regulator, AraC family
NC_019425.2	fig|1449341.18.peg.1247	peg	NC_019425.2_1371838_1370903	1371838	1370903	-	Transcription regulator [contains diacylglycerol kinase catalytic domain]		FIG00001646	ff
NC_019425.2	fig|1449341.18.peg.1248	peg	NC_019425.2_1372077_1372835	1372077	1372835	+	ABC transporter, ATP-binding protein		FIG00744535	ff
NC_019425.2	fig|1449341.18.peg.1249	peg	NC_019425.2_1372854_1374689	1372854	1374689	+	ABC transporter, permease protein, putative		FIG01024467	ff
NC_019425.2	fig|1449341.18.peg.1250	peg	NC_019425.2_1374994_1375860	1374994	1375860	+	hypothetical protein BH3604		FIG00006868	isu;CBSS-393121.3.peg.2760
NC_019425.2	fig|1449341.18.peg.1251	peg	NC_019425.2_1376211_1378856	1376211	1378856	+	Alanyl-tRNA synthetase (EC 6.1.1.7)		FIG00000139	isu;tRNA_aminoacylation,_Ala
NC_019425.2	fig|1449341.18.peg.1252	peg	NC_019425.2_1379106_1379375	1379106	1379375	+	FIG01055109: hypothetical protein		FIG00001565	ff
NC_019425.2	fig|1449341.18.peg.1253	peg	NC_019425.2_1379381_1379794	1379381	1379794	+	Putative Holliday junction resolvase YqgF		FIG00010099	ff
NC_019425.2	fig|1449341.18.peg.1254	peg	NC_019425.2_1379856_1380164	1379856	1380164	+	Ortholog of S. aureus MRSA252 (BX571856) SAR1694		FIG00002555	ff
NC_019425.2	fig|1449341.18.peg.1255	peg	NC_019425.2_1380583_1381740	1380583	1381740	+	FIG004453: protein YceG like		FIG00004453	isu;CBSS-323097.3.peg.2594 isu;tRNA_modification_Bacteria
NC_019425.2	fig|1449341.18.peg.1256	peg	NC_019425.2_1381828_1382457	1381828	1382457	+	Uridine kinase (EC 2.7.1.48) [C1]		FIG00001755	isu;pyrimidine_conversions
NC_019425.2	fig|1449341.18.peg.1257	peg	NC_019425.2_1382616_1383086	1382616	1383086	+	Transcription elongation factor GreA		FIG00000288	isu;Transcription_factors_bacterial
NC_019425.2	fig|1449341.18.peg.1258	peg	NC_019425.2_1383428_1384171	1383428	1384171	+	Transporter associated with VraSR		FIG00007315	ff
NC_019425.2	fig|1449341.18.peg.1259	peg	NC_019425.2_1384168_1385244	1384168	1385244	+	Sensor histidine kinase LiaS		FIG00013423	isu;Bacitracin_Stress_Response
NC_019425.2	fig|1449341.18.peg.1260	peg	NC_019425.2_1385237_1385869	1385237	1385869	+	Two component transcriptional regulator VraR		FIG00010145	ff
NC_019425.2	fig|1449341.18.peg.1261	peg	NC_019425.2_1385987_1386646	1385987	1386646	+	Trk system potassium uptake protein TrkA		FIG00000838	isu;Bacterial_RNA-metabolizing_Zn-dependent_hydrolases icw(1);Conserved_gene_cluster_associated_with_Met-tRNA_formyltransferase isu;Potassium_homeostasis
NC_019425.2	fig|1449341.18.peg.1262	peg	NC_019425.2_1386889_1387179	1386889	1387179	+	hypothetical protein
NC_019425.2	fig|1449341.18.peg.1263	peg	NC_019425.2_1389046_1387373	1389046	1387373	-	Ribonuclease J1 (endonuclease and 5' exonuclease)		FIG00060571	isu;Ribonucleases_in_Bacillus icw(1);Bacterial_RNA-metabolizing_Zn-dependent_hydrolases
NC_019425.2	fig|1449341.18.peg.1264	peg	NC_019425.2_1389262_1389050	1389262	1389050	-	Protein of unknown function DUF1447		FIG00001611	icw(2);Bacterial_RNA-metabolizing_Zn-dependent_hydrolases isu;Conserved_gene_cluster_associated_with_Met-tRNA_formyltransferase
NC_019425.2	fig|1449341.18.peg.1265	peg	NC_019425.2_1389906_1391636	1389906	1391636	+	Lipid A export ATP-binding/permease protein MsbA		FIG00017059	ff
NC_019425.2	fig|1449341.18.peg.1266	peg	NC_019425.2_1391633_1393411	1391633	1393411	+	Lipid A export ATP-binding/permease protein MsbA		FIG00017059	ff
NC_019425.2	fig|1449341.18.peg.1267	peg	NC_019425.2_1393538_1393723	1393538	1393723	+	hypothetical protein
NC_019425.2	fig|1449341.18.peg.1268	peg	NC_019425.2_1393807_1394586	1393807	1394586	+	Hydrolase (HAD superfamily) in cluster with DUF1447		FIG00003535	idu(2);Bacterial_RNA-metabolizing_Zn-dependent_hydrolases idu(2);Conserved_gene_cluster_associated_with_Met-tRNA_formyltransferase idu(2);Queuosine-Archaeosine_Biosynthesis
NC_019425.2	fig|1449341.18.rna.43	rna	NC_019425.2_1394624_1394696	1394624	1394696	+	tRNA-Ala-GGC			isu;tRNAs
NC_019425.2	fig|1449341.18.peg.1269	peg	NC_019425.2_1395627_1396217	1395627	1396217	+	LSU ribosomal protein L25p		FIG00001896	isu;Ribosome_LSU_bacterial isu;Transcription_repair_cluster
NC_019425.2	fig|1449341.18.peg.1270	peg	NC_019425.2_1396733_1396248	1396733	1396248	-	Phage protein
NC_019425.2	fig|1449341.18.peg.1271	peg	NC_019425.2_1397102_1396746	1397102	1396746	-	Phage repressor
NC_019425.2	fig|1449341.18.peg.1272	peg	NC_019425.2_1397318_1397722	1397318	1397722	+	hypothetical protein
NC_019425.2	fig|1449341.18.peg.1273	peg	NC_019425.2_1398188_1398589	1398188	1398589	+	hypothetical protein
NC_019425.2	fig|1449341.18.peg.1274	peg	NC_019425.2_1398586_1399581	1398586	1399581	+	Lyzozyme M1 (1,4-beta-N-acetylmuramidase) (EC 3.2.1.17)
NC_019425.2	fig|1449341.18.peg.1275	peg	NC_019425.2_1400049_1399633	1400049	1399633	-	Glyoxalase family protein
NC_019425.2	fig|1449341.18.peg.1276	peg	NC_019425.2_1400866_1400306	1400866	1400306	-	Peptide deformylase (EC 3.5.1.88)		FIG00000017	idu(1);Bacterial_RNA-metabolizing_Zn-dependent_hydrolases idu(1);Conserved_gene_cluster_associated_with_Met-tRNA_formyltransferase idu(1);CBSS-89187.3.peg.2957 idu(1);Translation_termination_factors_bacterial
NC_019425.2	fig|1449341.18.peg.1277	peg	NC_019425.2_1401099_1402445	1401099	1402445	+	NADP-specific glutamate dehydrogenase (EC 1.4.1.4)		FIG00129130	isu;Arginine_and_Ornithine_Degradation isu;Glutamate_dehydrogenases isu;Glutamine,_Glutamate,_Aspartate_and_Asparagine_Biosynthesis isu;Proline_Synthesis
NC_019425.2	fig|1449341.18.peg.1278	peg	NC_019425.2_1403112_1405769	1403112	1405769	+	Mg(2+) transport ATPase, P-type (EC 3.6.3.2)		FIG01123715	idu(1);Magnesium_transport
NC_019425.2	fig|1449341.18.peg.1279	peg	NC_019425.2_1406386_1407498	1406386	1407498	+	Pyruvate dehydrogenase E1 component alpha subunit (EC 1.2.4.1)		FIG00053889	icw(3);Pyruvate_metabolism_II:_acetyl-CoA,_acetogenesis_from_pyruvate icw(2);Dehydrogenase_complexes
NC_019425.2	fig|1449341.18.peg.1280	peg	NC_019425.2_1407502_1408479	1407502	1408479	+	Pyruvate dehydrogenase E1 component beta subunit (EC 1.2.4.1)		FIG00025527	isu;Pyruvate_metabolism_II:_acetyl-CoA,_acetogenesis_from_pyruvate isu;Dehydrogenase_complexes
NC_019425.2	fig|1449341.18.peg.1281	peg	NC_019425.2_1408618_1410246	1408618	1410246	+	Dihydrolipoamide acetyltransferase component of pyruvate dehydrogenase complex (EC 2.3.1.12)		FIG00136675	icw(1);Pyruvate_metabolism_II:_acetyl-CoA,_acetogenesis_from_pyruvate icw(1);Dehydrogenase_complexes isu;5-FCL-like_protein
NC_019425.2	fig|1449341.18.peg.1282	peg	NC_019425.2_1410254_1411660	1410254	1411660	+	Dihydrolipoamide dehydrogenase of pyruvate dehydrogenase complex (EC 1.8.1.4)		FIG01303880	icw(2);Pyruvate_metabolism_II:_acetyl-CoA,_acetogenesis_from_pyruvate isu;TCA_Cycle
NC_019425.2	fig|1449341.18.peg.1283	peg	NC_019425.2_1411976_1412923	1411976	1412923	+	L-lactate dehydrogenase (EC 1.1.1.27)		FIG00000812	idu(3);Fermentations:_Lactate idu(3);Fermentations:_Mixed_acid
NC_019425.2	fig|1449341.18.peg.1284	peg	NC_019425.2_1412945_1413217	1412945	1413217	+	FIG006438: hypothetical protein		FIG00006438	isu;CBSS-1313.3.peg.147
NC_019425.2	fig|1449341.18.peg.1285	peg	NC_019425.2_1413353_1413508	1413353	1413508	+	hypothetical protein
NC_019425.2	fig|1449341.18.peg.1286	peg	NC_019425.2_1413583_1414131	1413583	1414131	+	Inositol-1-monophosphatase (EC 3.1.3.25)		FIG00002332	icw(1);CBSS-1313.3.peg.147 isu;Di-Inositol-Phosphate_biosynthesis
NC_019425.2	fig|1449341.18.peg.1287	peg	NC_019425.2_1414712_1417423	1414712	1417423	+	Aconitate hydratase (EC 4.2.1.3)		FIG00022996	isu;Serine-glyoxylate_cycle icw(2);TCA_Cycle icw(1);Glyoxylate_bypass
NC_019425.2	fig|1449341.18.peg.1288	peg	NC_019425.2_1417494_1418636	1417494	1418636	+	Citrate synthase (si) (EC 2.3.3.1)		FIG00130344	icw(1);Serine-glyoxylate_cycle icw(1);TCA_Cycle idu(1);Glyoxylate_bypass
NC_019425.2	fig|1449341.18.peg.1289	peg	NC_019425.2_1418633_1419922	1418633	1419922	+	Isocitrate dehydrogenase [NADP] (EC 1.1.1.42)		FIG00000600	isu;TCA_Cycle isu;5-FCL-like_protein
NC_019425.2	fig|1449341.18.peg.1290	peg	NC_019425.2_1420100_1420213	1420100	1420213	+	hypothetical protein
NC_019425.2	fig|1449341.18.peg.1291	peg	NC_019425.2_1420517_1422358	1420517	1422358	+	GTP-binding protein TypA/BipA		FIG00000268	isu;Universal_GTPases
NC_019425.2	fig|1449341.18.peg.1292	peg	NC_019425.2_1422636_1422923	1422636	1422923	+	Conserved hypothetical protein YlaN
NC_019425.2	fig|1449341.18.peg.1293	peg	NC_019425.2_1423035_1423691	1423035	1423691	+	Cell division protein FtsW		FIG00000025	icw(1);Bacterial_Cell_Division icw(1);cell_division_cluster_containing_FtsQ icw(1);Bacterial_Cytoskeleton
NC_019425.2	fig|1449341.18.peg.1294	peg	NC_019425.2_1423769_1424134	1423769	1424134	+	Cell division protein FtsW		FIG00000025	icw(1);Bacterial_Cell_Division icw(1);cell_division_cluster_containing_FtsQ icw(1);Bacterial_Cytoskeleton
NC_019425.2	fig|1449341.18.peg.1295	peg	NC_019425.2_1424285_1427716	1424285	1427716	+	Pyruvate carboxylase (EC 6.4.1.1)		FIG00001308	ff
NC_019425.2	fig|1449341.18.peg.1296	peg	NC_019425.2_1427744_1428823	1427744	1428823	+	Allergen V5/Tpx-1 related
NC_019425.2	fig|1449341.18.peg.1297	peg	NC_019425.2_1428923_1429357	1428923	1429357	+	ComK regulator
NC_019425.2	fig|1449341.18.peg.1298	peg	NC_019425.2_1429373_1429540	1429373	1429540	+	hypothetical Cytosolic Protein		FIG01308682	ff
NC_019425.2	fig|1449341.18.peg.1299	peg	NC_019425.2_1429594_1429707	1429594	1429707	+	hypothetical protein
NC_019425.2	fig|1449341.18.peg.1300	peg	NC_019425.2_1429882_1430454	1429882	1430454	+	Ribosomal RNA small subunit methyltransferase D (EC 2.1.1.-)		FIG00005547	ff
NC_019425.2	fig|1449341.18.peg.1301	peg	NC_019425.2_1430447_1430938	1430447	1430938	+	Phosphopantetheine adenylyltransferase (EC 2.7.7.3)		FIG00000261	isu;CBSS-266117.6.peg.1260 isu;Coenzyme_A_Biosynthesis
NC_019425.2	fig|1449341.18.peg.1302	peg	NC_019425.2_1431073_1431993	1431073	1431993	+	Lon-like protease with PDZ domain		FIG00051666	isu;Proteasome_bacterial
NC_019425.2	fig|1449341.18.peg.1303	peg	NC_019425.2_1432102_1432776	1432102	1432776	+	Late competence protein ComEA, DNA receptor		FIG00009544	ff
NC_019425.2	fig|1449341.18.peg.1304	peg	NC_019425.2_1432919_1433353	1432919	1433353	+	dCMP deaminase (EC 3.5.4.12); Late competence protein ComEB		FIG00001830	ff
NC_019425.2	fig|1449341.18.peg.1305	peg	NC_019425.2_1433598_1433732	1433598	1433732	+	hypothetical protein
NC_019425.2	fig|1449341.18.peg.1306	peg	NC_019425.2_1433912_1435093	1433912	1435093	+	Late competence protein ComEC, DNA transport
NC_019425.2	fig|1449341.18.peg.1307	peg	NC_019425.2_1435048_1435743	1435048	1435743	+	Late competence protein ComEC, DNA transport		FIG00009564	ff
NC_019425.2	fig|1449341.18.peg.1308	peg	NC_019425.2_1435828_1436232	1435828	1436232	+	DNA polymerase III delta subunit (EC 2.7.7.7)		FIG00106663	icw(1);DNA-replication
NC_019425.2	fig|1449341.18.peg.1309	peg	NC_019425.2_1436324_1436851	1436324	1436851	+	DNA polymerase III delta subunit (EC 2.7.7.7)		FIG00106663	icw(1);DNA-replication
NC_019425.2	fig|1449341.18.peg.1310	peg	NC_019425.2_1437164_1437418	1437164	1437418	+	SSU ribosomal protein S20p		FIG00000213	isu;Ribosome_SSU_bacterial
NC_019425.2	fig|1449341.18.peg.1311	peg	NC_019425.2_1437634_1438419	1437634	1438419	+	Pyrroline-5-carboxylate reductase (EC 1.5.1.2)		FIG00133325	idu(1);Proline_Synthesis idu(1);A_Hypothetical_Protein_Related_to_Proline_Metabolism
NC_019425.2	fig|1449341.18.peg.1312	peg	NC_019425.2_1438449_1440443	1438449	1440443	+	Excinuclease ABC subunit B		FIG00000146	isu;DNA_repair,_UvrABC_system
NC_019425.2	fig|1449341.18.peg.1313	peg	NC_019425.2_1440707_1441771	1440707	1441771	+	Probable L-ascorbate-6-phosphate lactonase UlaG (EC 3.1.1.-) (L-ascorbate utilization protein G)		FIG00139589	icw(4);L-ascorbate_utilization_(and_related_gene_clusters)
NC_019425.2	fig|1449341.18.peg.1314	peg	NC_019425.2_1441863_1443287	1441863	1443287	+	Ascorbate-specific PTS system, EIIC component		FIG00002002	icw(7);L-ascorbate_utilization_(and_related_gene_clusters)
NC_019425.2	fig|1449341.18.peg.1315	peg	NC_019425.2_1443320_1443598	1443320	1443598	+	Ascorbate-specific PTS system, EIIB component (EC 2.7.1.69)		FIG00002299	icw(6);L-ascorbate_utilization_(and_related_gene_clusters)
NC_019425.2	fig|1449341.18.peg.1316	peg	NC_019425.2_1443667_1444140	1443667	1444140	+	Ascorbate-specific PTS system, EIIA component (EC 2.7.1.-)		FIG00005464	icw(4);L-ascorbate_utilization_(and_related_gene_clusters)
NC_019425.2	fig|1449341.18.peg.1317	peg	NC_019425.2_1444158_1444796	1444158	1444796	+	3-keto-L-gulonate 6-phosphate decarboxylase		FIG00005787	icw(2);L-ascorbate_utilization_(and_related_gene_clusters)
NC_019425.2	fig|1449341.18.peg.1318	peg	NC_019425.2_1444801_1445664	1444801	1445664	+	L-xylulose 5-phosphate 3-epimerase (EC 5.1.3.-)		FIG00133196	icw(3);L-ascorbate_utilization_(and_related_gene_clusters)
NC_019425.2	fig|1449341.18.peg.1319	peg	NC_019425.2_1445654_1446370	1445654	1446370	+	L-ribulose-5-phosphate 4-epimerase (EC 5.1.3.4)		FIG00000986	isu;L-ascorbate_utilization_(and_related_gene_clusters) isu;L-Arabinose_utilization
NC_019425.2	fig|1449341.18.peg.1320	peg	NC_019425.2_1446541_1447179	1446541	1447179	+	Transcriptional antiterminator with PTS regulation domain, SPy0181 ortholog		FIG00006332	icw(1);L-ascorbate_utilization_(and_related_gene_clusters)
NC_019425.2	fig|1449341.18.peg.1321	peg	NC_019425.2_1447233_1448621	1447233	1448621	+	PTS system, IIA component
NC_019425.2	fig|1449341.18.peg.1322	peg	NC_019425.2_1448849_1449118	1448849	1449118	+	SSU ribosomal protein S15p (S13e)		FIG00000144	isu;Ribosome_SSU_bacterial
NC_019425.2	fig|1449341.18.peg.1323	peg	NC_019425.2_1449333_1451447	1449333	1451447	+	Polyribonucleotide nucleotidyltransferase (EC 2.7.7.8)		FIG00000391	isu;Bacterial_RNA-metabolizing_Zn-dependent_hydrolases isu;Polyadenylation_bacterial
NC_019425.2	fig|1449341.18.peg.1324	peg	NC_019425.2_1452693_1451704	1452693	1451704	-	Biotin-protein ligase (EC 6.3.4.15) / Biotin operon repressor		FIG01961944	isu;Biotin_biosynthesis isu;Biotin_biosynthesis
NC_019425.2	fig|1449341.18.peg.1325	peg	NC_019425.2_1454536_1453700	1454536	1453700	-	Carboxymethylenebutenolidase-related protein
NC_019425.2	fig|1449341.18.peg.1326	peg	NC_019425.2_1454865_1455914	1454865	1455914	+	Aspartate-semialdehyde dehydrogenase (EC 1.2.1.11)		FIG00026137	isu;Lysine_Biosynthesis_DAP_Pathway,_GJO_scratch isu;Threonine_and_Homoserine_Biosynthesis isu;Lysine_Biosynthesis_DAP_Pathway
NC_019425.2	fig|1449341.18.peg.1327	peg	NC_019425.2_1455949_1456827	1455949	1456827	+	4-hydroxy-tetrahydrodipicolinate synthase (EC 4.3.3.7)		FIG00019600	icw(1);Lysine_Biosynthesis_DAP_Pathway,_GJO_scratch icw(1);Lysine_Biosynthesis_DAP_Pathway
NC_019425.2	fig|1449341.18.peg.1328	peg	NC_019425.2_1456859_1458550	1456859	1458550	+	Ribonuclease J2 (endoribonuclease in RNA processing)		FIG00001316	isu;Ribonucleases_in_Bacillus isu;Bacterial_RNA-metabolizing_Zn-dependent_hydrolases
NC_019425.2	fig|1449341.18.peg.1329	peg	NC_019425.2_1459494_1458604	1459494	1458604	-	Glycine betaine ABC transport system, glycine betaine-binding protein OpuAC		FIG00007160	isu;Choline_and_Betaine_Uptake_and_Betaine_Biosynthesis
NC_019425.2	fig|1449341.18.peg.1330	peg	NC_019425.2_1460370_1459522	1460370	1459522	-	Glycine betaine ABC transport system, permease protein OpuAB		FIG00012283	icw(2);Choline_and_Betaine_Uptake_and_Betaine_Biosynthesis
NC_019425.2	fig|1449341.18.peg.1331	peg	NC_019425.2_1461556_1460363	1461556	1460363	-	Glycine betaine ABC transport system, ATP-binding protein OpuAA (EC 3.6.3.32)		FIG00007729	icw(1);Choline_and_Betaine_Uptake_and_Betaine_Biosynthesis
NC_019425.2	fig|1449341.18.peg.1332	peg	NC_019425.2_1462029_1462697	1462029	1462697	+	HD domain protein		FIG01323403	ff
NC_019425.2	fig|1449341.18.peg.1333	peg	NC_019425.2_1463097_1463282	1463097	1463282	+	Conserved domain protein
NC_019425.2	fig|1449341.18.peg.1334	peg	NC_019425.2_1463603_1464298	1463603	1464298	+	Phosphate regulon transcriptional regulatory protein PhoB (SphR)		FIG01290653	idu(4);High_affinity_phosphate_transporter_and_control_of_PHO_regulon idu(4);Phosphate_metabolism idu(4);PhoR-PhoB_two-component_regulatory_system
NC_019425.2	fig|1449341.18.peg.1335	peg	NC_019425.2_1464360_1466489	1464360	1466489	+	two-component sensor histidine kinase
NC_019425.2	fig|1449341.18.peg.1336	peg	NC_019425.2_1466632_1467120	1466632	1467120	+	acetyltransferase, GNAT family
NC_019425.2	fig|1449341.18.peg.1337	peg	NC_019425.2_1467126_1467881	1467126	1467881	+	Hypothetical hydrolase		FIG01307753	ff
NC_019425.2	fig|1449341.18.peg.1338	peg	NC_019425.2_1468148_1470190	1468148	1470190	+	Lead, cadmium, zinc and mercury transporting ATPase (EC 3.6.3.3) (EC 3.6.3.5); Copper-translocating P-type ATPase (EC 3.6.3.4)		FIG01595495	idu(9);Copper_Transport_System idu(9);CBSS-196620.1.peg.2477 idu(9);Copper_homeostasis
NC_019425.2	fig|1449341.18.peg.1339	peg	NC_019425.2_1470308_1470799	1470308	1470799	+	Histone acetyltransferase HPA2 and related acetyltransferases			idu(2);CBSS-216591.1.peg.168
NC_019425.2	fig|1449341.18.peg.1340	peg	NC_019425.2_1470920_1471192	1470920	1471192	+	hypothetical protein
NC_019425.2	fig|1449341.18.peg.1341	peg	NC_019425.2_1471354_1472379	1471354	1472379	+	Lmo0572 protein
NC_019425.2	fig|1449341.18.peg.1342	peg	NC_019425.2_1474060_1472438	1474060	1472438	-	Regulator of polyketide synthase expression
NC_019425.2	fig|1449341.18.peg.1343	peg	NC_019425.2_1474359_1475717	1474359	1475717	+	FIG00631330: hypothetical protein		FIG00631329	ff
NC_019425.2	fig|1449341.18.peg.1344	peg	NC_019425.2_1475749_1476972	1475749	1476972	+	Cytosine deaminase (EC 3.5.4.1)		FIG00134368	idu(2);Creatine_and_Creatinine_Degradation idu(2);pyrimidine_conversions idu(2);CBSS-326442.4.peg.1852
NC_019425.2	fig|1449341.18.peg.1345	peg	NC_019425.2_1477792_1477460	1477792	1477460	-	Predicted membrane protein
NC_019425.2	fig|1449341.18.peg.1346	peg	NC_019425.2_1478309_1477806	1478309	1477806	-	hypothetical protein
NC_019425.2	fig|1449341.18.peg.1347	peg	NC_019425.2_1479648_1478452	1479648	1478452	-	serine/threonine protein kinase
NC_019425.2	fig|1449341.18.peg.1348	peg	NC_019425.2_1479812_1480240	1479812	1480240	+	hypothetical protein
NC_019425.2	fig|1449341.18.peg.1349	peg	NC_019425.2_1480657_1481604	1480657	1481604	+	Sugar kinase and transcription regulator (EC 2.7.1.-)		FIG01309682	ff
NC_019425.2	fig|1449341.18.peg.1350	peg	NC_019425.2_1482027_1483136	1482027	1483136	+	Esterase/lipase/thioesterase		FIG00945175	ff
NC_019425.2	fig|1449341.18.peg.1351	peg	NC_019425.2_1483142_1483969	1483142	1483969	+	hypothetical protein
NC_019425.2	fig|1449341.18.peg.1352	peg	NC_019425.2_1484056_1484976	1484056	1484976	+	Transcriptional regulator, AraC family
NC_019425.2	fig|1449341.18.peg.1353	peg	NC_019425.2_1485108_1485617	1485108	1485617	+	hypothetical protein
NC_019425.2	fig|1449341.18.peg.1354	peg	NC_019425.2_1485929_1486540	1485929	1486540	+	Substrate-specific component ThiT of thiamin ECF transporter		FIG00011622	isu;Thiamin_biosynthesis isu;ECF_class_transporters
NC_019425.2	fig|1449341.18.peg.1355	peg	NC_019425.2_1486667_1488115	1486667	1488115	+	Cardiolipin synthetase (EC 2.7.8.-)		FIG00052605	idu(1);Glycerolipid_and_Glycerophospholipid_Metabolism_in_Bacteria idu(1);Cardiolipin_synthesis
NC_019425.2	fig|1449341.18.peg.1356	peg	NC_019425.2_1488392_1489579	1488392	1489579	+	Osmotically activated L-carnitine/choline ABC transporter, ATP-binding protein OpuCA		FIG00008286	icw(1);Choline_and_Betaine_Uptake_and_Betaine_Biosynthesis
NC_019425.2	fig|1449341.18.peg.1357	peg	NC_019425.2_1489595_1490230	1489595	1490230	+	Osmotically activated L-carnitine/choline ABC transporter, permease protein OpuCB		FIG00008161	isu;Choline_and_Betaine_Uptake_and_Betaine_Biosynthesis
NC_019425.2	fig|1449341.18.peg.1358	peg	NC_019425.2_1490243_1491175	1490243	1491175	+	Osmotically activated L-carnitine/choline ABC transporter, substrate-binding protein OpuCC		FIG00008264	icw(3);Choline_and_Betaine_Uptake_and_Betaine_Biosynthesis
NC_019425.2	fig|1449341.18.peg.1359	peg	NC_019425.2_1491178_1491837	1491178	1491837	+	Osmotically activated L-carnitine/choline ABC transporter, permease protein OpuCD		FIG00009807	icw(2);Choline_and_Betaine_Uptake_and_Betaine_Biosynthesis
NC_019425.2	fig|1449341.18.peg.1360	peg	NC_019425.2_1492225_1491896	1492225	1491896	-	hypothetical protein
NC_019425.2	fig|1449341.18.peg.1361	peg	NC_019425.2_1492503_1493372	1492503	1493372	+	DegV family protein		FIG01328543	ff
NC_019425.2	fig|1449341.18.peg.1362	peg	NC_019425.2_1493519_1494889	1493519	1494889	+	hypothetical protein
NC_019425.2	fig|1449341.18.peg.1363	peg	NC_019425.2_1495002_1495226	1495002	1495226	+	bacterial seryl-tRNA synthetase related		FIG01311421	ff
NC_019425.2	fig|1449341.18.peg.1364	peg	NC_019425.2_1495251_1496126	1495251	1496126	+	Protein YicC		FIG00032749	isu;CBSS-323097.3.peg.2594
NC_019425.2	fig|1449341.18.peg.1365	peg	NC_019425.2_1496157_1496771	1496157	1496771	+	Guanylate kinase (EC 2.7.4.8)		FIG00000131	isu;Purine_conversions icw(1);CBSS-323097.3.peg.2594
NC_019425.2	fig|1449341.18.peg.1366	peg	NC_019425.2_1496777_1496992	1496777	1496992	+	DNA-directed RNA polymerase omega subunit (EC 2.7.7.6)		FIG00000394	isu;CBSS-176299.4.peg.1292 isu;RNA_polymerase_bacterial
NC_019425.2	fig|1449341.18.peg.1367	peg	NC_019425.2_1497281_1498483	1497281	1498483	+	Phosphopantothenoylcysteine decarboxylase (EC 4.1.1.36) / Phosphopantothenoylcysteine synthetase (EC 6.3.2.5)		FIG00000330	isu;Coenzyme_A_Biosynthesis isu;Coenzyme_A_Biosynthesis
NC_019425.2	fig|1449341.18.peg.1368	peg	NC_019425.2_1498519_1500933	1498519	1500933	+	Helicase PriA essential for oriC/DnaA-independent DNA replication		FIG00080955	icw(3);Conserved_gene_cluster_associated_with_Met-tRNA_formyltransferase isu;DNA-replication
NC_019425.2	fig|1449341.18.peg.1369	peg	NC_019425.2_1500964_1501458	1500964	1501458	+	Peptide deformylase (EC 3.5.1.88)		FIG00000017	idu(1);Bacterial_RNA-metabolizing_Zn-dependent_hydrolases idu(1);Conserved_gene_cluster_associated_with_Met-tRNA_formyltransferase idu(1);CBSS-89187.3.peg.2957 idu(1);Translation_termination_factors_bacterial
NC_019425.2	fig|1449341.18.peg.1370	peg	NC_019425.2_1501455_1502408	1501455	1502408	+	Methionyl-tRNA formyltransferase (EC 2.1.2.9)		FIG00000112	icw(2);Conserved_gene_cluster_associated_with_Met-tRNA_formyltransferase icw(1);CBSS-89187.3.peg.2957 isu;Translation_initiation_factors_bacterial
NC_019425.2	fig|1449341.18.peg.1371	peg	NC_019425.2_1502401_1503789	1502401	1503789	+	Ribosomal RNA small subunit methyltransferase B (EC 2.1.1.-)		FIG01958964	ff
NC_019425.2	fig|1449341.18.peg.1372	peg	NC_019425.2_1503820_1504563	1503820	1504563	+	Protein serine/threonine phosphatase PrpC, regulation of stationary phase		FIG00134722	icw(2);Conserved_gene_cluster_associated_with_Met-tRNA_formyltransferase
NC_019425.2	fig|1449341.18.peg.1373	peg	NC_019425.2_1504569_1506593	1504569	1506593	+	Serine/threonine protein kinase PrkC, regulator of stationary phase		FIG00030191	icw(4);Conserved_gene_cluster_associated_with_Met-tRNA_formyltransferase icw(5);A_Gram-positive_cluster_that_relates_ribosomal_protein_L28P_to_a_set_of_uncharacterized_proteins
NC_019425.2	fig|1449341.18.peg.1374	peg	NC_019425.2_1506755_1507651	1506755	1507651	+	Ribosome small subunit-stimulated GTPase EngC		FIG00000464	isu;Universal_GTPases icw(5);A_Gram-positive_cluster_that_relates_ribosomal_protein_L28P_to_a_set_of_uncharacterized_proteins
NC_019425.2	fig|1449341.18.peg.1375	peg	NC_019425.2_1507671_1508321	1507671	1508321	+	Ribulose-phosphate 3-epimerase (EC 5.1.3.1)		FIG00000047	isu;Conserved_gene_cluster_associated_with_Met-tRNA_formyltransferase isu;Calvin-Benson_cycle icw(2);A_Gram-positive_cluster_that_relates_ribosomal_protein_L28P_to_a_set_of_uncharacterized_proteins isu;Pentose_phosphate_pathway
NC_019425.2	fig|1449341.18.peg.1376	peg	NC_019425.2_1508322_1508972	1508322	1508972	+	Thiamin pyrophosphokinase (EC 2.7.6.2)		FIG00001175	isu;Thiamin_biosynthesis icw(1);A_Gram-positive_cluster_that_relates_ribosomal_protein_L28P_to_a_set_of_uncharacterized_proteins
NC_019425.2	fig|1449341.18.peg.1377	peg	NC_019425.2_1509264_1509076	1509264	1509076	-	LSU ribosomal protein L28p		FIG01970833	isu;Ribosome_LSU_bacterial isu;A_Gram-positive_cluster_that_relates_ribosomal_protein_L28P_to_a_set_of_uncharacterized_proteins
NC_019425.2	fig|1449341.18.peg.1378	peg	NC_019425.2_1509617_1509979	1509617	1509979	+	FIG001802: Putative alkaline-shock protein		FIG00001802	icw(4);A_Gram-positive_cluster_that_relates_ribosomal_protein_L28P_to_a_set_of_uncharacterized_proteins
NC_019425.2	fig|1449341.18.peg.1379	peg	NC_019425.2_1510038_1511705	1510038	1511705	+	Dihydroxyacetone kinase family protein		FIG00042616	icw(5);A_Gram-positive_cluster_that_relates_ribosomal_protein_L28P_to_a_set_of_uncharacterized_proteins isu;Glycerolipid_and_Glycerophospholipid_Metabolism_in_Bacteria
NC_019425.2	fig|1449341.18.peg.1380	peg	NC_019425.2_1511746_1512411	1511746	1512411	+	L-serine dehydratase, beta subunit (EC 4.3.1.17)		FIG00010818	icw(1);Glycine_and_Serine_Utilization icw(1);Pyruvate_Alanine_Serine_Interconversions
NC_019425.2	fig|1449341.18.peg.1381	peg	NC_019425.2_1512612_1513484	1512612	1513484	+	L-serine dehydratase, alpha subunit (EC 4.3.1.17)		FIG00001440	isu;Glycine_and_Serine_Utilization isu;Pyruvate_Alanine_Serine_Interconversions
NC_019425.2	fig|1449341.18.peg.1382	peg	NC_019425.2_1513489_1515540	1513489	1515540	+	ATP-dependent DNA helicase RecG (EC 3.6.1.-)		FIG01959944	isu;DNA-replication isu;A_Gram-positive_cluster_that_relates_ribosomal_protein_L28P_to_a_set_of_uncharacterized_proteins
NC_019425.2	fig|1449341.18.peg.1383	peg	NC_019425.2_1515640_1516680	1515640	1516680	+	Phosphate:acyl-ACP acyltransferase PlsX		FIG00000446	icw(1);Glycerolipid_and_Glycerophospholipid_Metabolism_in_Bacteria
NC_019425.2	fig|1449341.18.peg.1384	peg	NC_019425.2_1516809_1517051	1516809	1517051	+	Acyl carrier protein		FIG00002328	idu(1);Fatty_Acid_Biosynthesis_FASII idu(1);Glycerolipid_and_Glycerophospholipid_Metabolism_in_Bacteria
NC_019425.2	fig|1449341.18.peg.1385	peg	NC_019425.2_1517319_1518014	1517319	1518014	+	Ribonuclease III (EC 3.1.26.3)		FIG00000208	isu;RNA_processing_and_degradation,_bacterial isu;CBSS-176299.4.peg.1292
NC_019425.2	fig|1449341.18.peg.1386	peg	NC_019425.2_1518039_1521611	1518039	1521611	+	Chromosome partition protein smc		FIG00026918	idu(1);DNA_structural_proteins,_bacterial
NC_019425.2	fig|1449341.18.peg.1387	peg	NC_019425.2_1521817_1522656	1521817	1522656	+	Phosphatase YidA
NC_019425.2	fig|1449341.18.peg.1388	peg	NC_019425.2_1522702_1523697	1522702	1523697	+	Signal recognition particle receptor protein FtsY (=alpha subunit) (TC 3.A.5.1.1)		FIG00000095	icw(1);Universal_GTPases icw(2);Bacterial_signal_recognition_particle_(SRP) isu;Bacterial_Cell_Division
NC_019425.2	fig|1449341.18.peg.1389	peg	NC_019425.2_1523859_1524203	1523859	1524203	+	Signal recognition particle associated protein		FIG00001470	icw(1);Bacterial_signal_recognition_particle_(SRP)
NC_019425.2	fig|1449341.18.peg.1390	peg	NC_019425.2_1524220_1525704	1524220	1525704	+	Signal recognition particle, subunit Ffh SRP54 (TC 3.A.5.1.1)		FIG00000113	isu;Universal_GTPases isu;Bacterial_signal_recognition_particle_(SRP)
NC_019425.2	fig|1449341.18.peg.1391	peg	NC_019425.2_1525837_1526109	1525837	1526109	+	SSU ribosomal protein S16p		FIG00000193	isu;Ribosome_SSU_bacterial icw(2);KH_domain_RNA_binding_protein_YlqC
NC_019425.2	fig|1449341.18.peg.1392	peg	NC_019425.2_1526124_1526366	1526124	1526366	+	KH domain RNA binding protein YlqC		FIG00005628	icw(1);KH_domain_RNA_binding_protein_YlqC
NC_019425.2	fig|1449341.18.peg.1393	peg	NC_019425.2_1526526_1527041	1526526	1527041	+	16S rRNA processing protein RimM		FIG00000312	isu;Ribosome_biogenesis_bacterial isu;KH_domain_RNA_binding_protein_YlqC
NC_019425.2	fig|1449341.18.peg.1394	peg	NC_019425.2_1527041_1527790	1527041	1527790	+	tRNA (Guanine37-N1) -methyltransferase (EC 2.1.1.31)		FIG00000230	isu;tRNA_modification_Bacteria isu;RNA_methylation icw(1);Ribosome_biogenesis_bacterial
NC_019425.2	fig|1449341.18.peg.1395	peg	NC_019425.2_1527936_1528283	1527936	1528283	+	LSU ribosomal protein L19p		FIG00000214	isu;Ribosome_LSU_bacterial
NC_019425.2	fig|1449341.18.peg.1396	peg	NC_019425.2_1528747_1528394	1528747	1528394	-	Phage integrase
NC_019425.2	fig|1449341.18.peg.1397	peg	NC_019425.2_1529208_1529336	1529208	1529336	+	hypothetical protein
NC_019425.2	fig|1449341.18.peg.1398	peg	NC_019425.2_1529876_1530814	1529876	1530814	+	Phage lysin (EC 3.2.1.17) # Phage lysozyme or muramidase (EC 3.2.1.17)			icw(1);Phage_lysis_modules
NC_019425.2	fig|1449341.18.peg.1399	peg	NC_019425.2_1531100_1531804	1531100	1531804	+	Phage lysin (EC 3.2.1.17) # Phage lysozyme or muramidase (EC 3.2.1.17)			icw(1);Phage_lysis_modules
NC_019425.2	fig|1449341.18.peg.1400	peg	NC_019425.2_1532045_1531848	1532045	1531848	-	hypothetical protein
NC_019425.2	fig|1449341.18.peg.1401	peg	NC_019425.2_1533355_1533047	1533355	1533047	-	hypothetical protein
NC_019425.2	fig|1449341.18.peg.1402	peg	NC_019425.2_1533927_1534319	1533927	1534319	+	transcriptional regulator, MerR family		FIG00482799	ff
NC_019425.2	fig|1449341.18.peg.1403	peg	NC_019425.2_1534474_1535259	1534474	1535259	+	4-carboxymuconolactone decarboxylase (EC 4.1.1.44)		FIG01304850	idu(1);Protocatechuate_branch_of_beta-ketoadipate_pathway idu(1);Pyrene_degradation
NC_019425.2	fig|1449341.18.peg.1404	peg	NC_019425.2_1535256_1536236	1535256	1536236	+	L-fuco-beta-pyranose dehydrogenase (EC 1.1.1.122)		FIG00139408	idu(1);L-fucose_utilization_temp
NC_019425.2	fig|1449341.18.peg.1405	peg	NC_019425.2_1536284_1536652	1536284	1536652	+	transcriptional regulator, MerR family
NC_019425.2	fig|1449341.18.peg.1406	peg	NC_019425.2_1536665_1537717	1536665	1537717	+	Alcohol dehydrogenase (EC 1.1.1.1)		FIG01007502	idu(6);Glycerolipid_and_Glycerophospholipid_Metabolism_in_Bacteria idu(6);Fermentations:_Mixed_acid idu(6);Butanol_Biosynthesis idu(6);5-FCL-like_protein
NC_019425.2	fig|1449341.18.peg.1407	peg	NC_019425.2_1537803_1538687	1537803	1538687	+	truncated transcriptional regulator		FIG01314561	ff
NC_019425.2	fig|1449341.18.peg.1408	peg	NC_019425.2_1538902_1539213	1538902	1539213	+	Transcriptional regulator
NC_019425.2	fig|1449341.18.peg.1409	peg	NC_019425.2_1539326_1540435	1539326	1540435	+	Major facilitator superfamily transporter-permease
NC_019425.2	fig|1449341.18.peg.1410	peg	NC_019425.2_1540853_1541197	1540853	1541197	+	hypothetical protein
NC_019425.2	fig|1449341.18.peg.1411	peg	NC_019425.2_1541396_1541818	1541396	1541818	+	hypothetical protein
NC_019425.2	fig|1449341.18.peg.1412	peg	NC_019425.2_1541852_1542265	1541852	1542265	+	OsmC/Ohr family protein
NC_019425.2	fig|1449341.18.peg.1413	peg	NC_019425.2_1542806_1542315	1542806	1542315	-	FIG001943: hypothetical protein YajQ		FIG00001943	isu;Broadly_distributed_proteins_not_in_subsystems
NC_019425.2	fig|1449341.18.peg.1414	peg	NC_019425.2_1543123_1543986	1543123	1543986	+	membrane protein, putative		FIG00439698	ff
NC_019425.2	fig|1449341.18.peg.1415	peg	NC_019425.2_1544836_1544024	1544836	1544024	-	FIG002540: Haloacid dehalogenase-like hydrolase		FIG01228392	ff
NC_019425.2	fig|1449341.18.peg.1416	peg	NC_019425.2_1544962_1545705	1544962	1545705	+	Putative hydrolase of the alpha/beta superfamily
NC_019425.2	fig|1449341.18.peg.1417	peg	NC_019425.2_1545795_1546136	1545795	1546136	+	probably aromatic ring hydroxylating enzyme, evidenced by COGnitor; PaaD-like protein (DUF59) involved in Fe-S cluster assembly		FIG00138514	isu;Iron-sulfur_cluster_assembly
NC_019425.2	fig|1449341.18.peg.1418	peg	NC_019425.2_1546323_1547480	1546323	1547480	+	protein of unknown function UPF0118		FIG00628027	ff
NC_019425.2	fig|1449341.18.peg.1419	peg	NC_019425.2_1547705_1548166	1547705	1548166	+	Universal stress protein family		FIG00017615	idu(6);CBSS-269801.1.peg.809
NC_019425.2	fig|1449341.18.peg.1420	peg	NC_019425.2_1548670_1548867	1548670	1548867	+	2-C-methyl-D-erythritol 4-phosphate cytidylyltransferase (EC 2.7.7.60)		FIG00074225	idu(8);Isoprenoid_Biosynthesis idu(8);Teichoic_and_lipoteichoic_acids_biosynthesis idu(8);Stationary_phase_repair_cluster
NC_019425.2	fig|1449341.18.peg.1421	peg	NC_019425.2_1548879_1551497	1548879	1551497	+	ClpB protein		FIG00025216	isu;Proteolysis_in_bacteria,_ATP-dependent isu;USS-DB-7 isu;Protein_chaperones isu;Type_VI_secretion_systems
NC_019425.2	fig|1449341.18.peg.1422	peg	NC_019425.2_1551919_1551719	1551919	1551719	-	hypothetical protein
NC_019425.2	fig|1449341.18.peg.1423	peg	NC_019425.2_1552156_1553610	1552156	1553610	+	DNA polymerase III alpha subunit (EC 2.7.7.7)		FIG00008411	icw(1);Phage_replication icw(1);Inteins icw(1);DNA-replication icw(2);CBSS-269801.1.peg.809
NC_019425.2	fig|1449341.18.peg.1424	peg	NC_019425.2_1553616_1555499	1553616	1555499	+	DNA polymerase III alpha subunit (EC 2.7.7.7)		FIG00008411	icw(1);Phage_replication icw(1);Inteins icw(1);DNA-replication icw(1);CBSS-269801.1.peg.809
NC_019425.2	fig|1449341.18.peg.1425	peg	NC_019425.2_1555732_1556694	1555732	1556694	+	6-phosphofructokinase (EC 2.7.1.11)		FIG00058830	isu;N-Acetyl-Galactosamine_and_Galactosamine_Utilization isu;Glycolysis_and_Gluconeogenesis,_including_Archaeal_enzymes isu;Glycolysis_and_Gluconeogenesis isu;D-Tagatose_and_Galactitol_Utilization
NC_019425.2	fig|1449341.18.peg.1426	peg	NC_019425.2_1556756_1558513	1556756	1558513	+	Pyruvate kinase (EC 2.7.1.40)		FIG00000043	isu;Glycerate_metabolism isu;Entner-Doudoroff_Pathway icw(1);Glycolysis_and_Gluconeogenesis,_including_Archaeal_enzymes icw(1);Glycolysis_and_Gluconeogenesis isu;Pyruvate_metabolism_I:_anaplerotic_reactions,_PEP
NC_019425.2	fig|1449341.18.peg.1427	peg	NC_019425.2_1558693_1559082	1558693	1559082	+	DNA-binding response regulator KdpE
NC_019425.2	fig|1449341.18.peg.1428	peg	NC_019425.2_1559128_1559388	1559128	1559388	+	Phosphate regulon transcriptional regulatory protein PhoB (SphR)		FIG01290653	idu(4);High_affinity_phosphate_transporter_and_control_of_PHO_regulon idu(4);Phosphate_metabolism idu(4);PhoR-PhoB_two-component_regulatory_system
NC_019425.2	fig|1449341.18.peg.1429	peg	NC_019425.2_1559479_1559940	1559479	1559940	+	putative membrane protein		FIG00092051	ff
NC_019425.2	fig|1449341.18.peg.1430	peg	NC_019425.2_1560050_1560931	1560050	1560931	+	S1 RNA binding domain		FIG01304042	ff
NC_019425.2	fig|1449341.18.peg.1431	peg	NC_019425.2_1561058_1561525	1561058	1561525	+	Ferric uptake regulation protein FUR		FIG00132630	isu;Oxidative_stress isu;Bacterial_RNA-metabolizing_Zn-dependent_hydrolases
NC_019425.2	fig|1449341.18.peg.1432	peg	NC_019425.2_1561613_1562503	1561613	1562503	+	Tyrosine recombinase XerD		FIG01970495	ff
NC_019425.2	fig|1449341.18.peg.1433	peg	NC_019425.2_1562595_1563764	1562595	1563764	+	Phosphopentomutase (EC 5.4.2.7)		FIG00000738	icw(1);Deoxyribose_and_Deoxynucleoside_Catabolism
NC_019425.2	fig|1449341.18.peg.1434	peg	NC_019425.2_1563790_1564611	1563790	1564611	+	Purine nucleoside phosphorylase (EC 2.4.2.1)		FIG00000659	idu(2);Purine_conversions idu(2);Adenosyl_nucleosidases idu(2);Deoxyribose_and_Deoxynucleoside_Catabolism idu(2);pyrimidine_conversions
NC_019425.2	fig|1449341.18.peg.1435	peg	NC_019425.2_1564874_1566193	1564874	1566193	+	Diaminopimelate decarboxylase (EC 4.1.1.20)		FIG00138250	isu;CBSS-323850.3.peg.3269 isu;Lysine_Biosynthesis_DAP_Pathway,_GJO_scratch isu;Lysine_Biosynthesis_DAP_Pathway
NC_019425.2	fig|1449341.18.peg.1436	peg	NC_019425.2_1566216_1566602	1566216	1566602	+	RibT protein, riboflavin biosynthesis acetyltransferase (GNAT) family		FIG00742915	ff
NC_019425.2	fig|1449341.18.peg.1437	peg	NC_019425.2_1566623_1567402	1566623	1567402	+	Segregation and condensation protein A		FIG00019652	icw(1);CBSS-314276.3.peg.1499 icw(2);Ribosome_post-transcriptional_modification_and_chromosomal_segregation_cluster
NC_019425.2	fig|1449341.18.peg.1438	peg	NC_019425.2_1567402_1567989	1567402	1567989	+	Segregation and condensation protein B		FIG00133569	isu;CBSS-314276.3.peg.1499 isu;CBSS-203122.12.peg.188 icw(1);Ribosome_post-transcriptional_modification_and_chromosomal_segregation_cluster
NC_019425.2	fig|1449341.18.peg.1439	peg	NC_019425.2_1568016_1568759	1568016	1568759	+	Ribosomal large subunit pseudouridine synthase B (EC 4.2.1.70)		FIG00869624	icw(2);CBSS-314276.3.peg.1499 isu;Ribosome_post-transcriptional_modification_and_chromosomal_segregation_cluster isu;RNA_pseudouridine_syntheses
NC_019425.2	fig|1449341.18.peg.1440	peg	NC_019425.2_1568844_1569566	1568844	1569566	+	DNA-binding response regulator ResD		FIG00011465	icw(1);Two-component_Response_Regulator_of_Virulence_ResDE
NC_019425.2	fig|1449341.18.peg.1441	peg	NC_019425.2_1569573_1571375	1569573	1571375	+	Sensor histidine kinase ResE (EC 2.7.3.-)		FIG00340337	isu;Two-component_Response_Regulator_of_Virulence_ResDE
NC_019425.2	fig|1449341.18.peg.1442	peg	NC_019425.2_1571844_1572434	1571844	1572434	+	Substrate-specific component RibU of riboflavin ECF transporter		FIG00009156	isu;ECF_class_transporters isu;Riboflavin,_FMN_and_FAD_metabolism_in_plants isu;Riboflavin,_FMN_and_FAD_metabolism
NC_019425.2	fig|1449341.18.peg.1443	peg	NC_019425.2_1572771_1572514	1572771	1572514	-	Ferredoxin		FIG00001676	isu;Soluble_cytochromes_and_functionally_related_electron_carriers isu;Inorganic_Sulfur_Assimilation
NC_019425.2	fig|1449341.18.peg.1444	peg	NC_019425.2_1572818_1573888	1572818	1573888	+	hypothetical protein
NC_019425.2	fig|1449341.18.peg.1445	peg	NC_019425.2_1573878_1575341	1573878	1575341	+	ATP-dependent DNA helicase RecQ		FIG00000422	idu(1);DNA-replication idu(1);DNA_repair,_bacterial_RecFOR_pathway
NC_019425.2	fig|1449341.18.peg.1446	peg	NC_019425.2_1575470_1576051	1575470	1576051	+	hypothetical protein
NC_019425.2	fig|1449341.18.peg.1447	peg	NC_019425.2_1576136_1576816	1576136	1576816	+	Cytidylate kinase (EC 2.7.4.25)		FIG00041008	icw(1);Ribosome_post-transcriptional_modification_and_chromosomal_segregation_cluster isu;pyrimidine_conversions
NC_019425.2	fig|1449341.18.peg.1448	peg	NC_019425.2_1576916_1578124	1576916	1578124	+	SSU ribosomal protein S1p		FIG00000210	isu;Ribosome_SSU_bacterial isu;Cell_division-ribosomal_stress_proteins_cluster
NC_019425.2	fig|1449341.18.peg.1449	peg	NC_019425.2_1578492_1579805	1578492	1579805	+	GTP-binding protein EngA		FIG00129616	isu;Universal_GTPases isu;Ribosome_post-transcriptional_modification_and_chromosomal_segregation_cluster isu;CBSS-290633.1.peg.1906
NC_019425.2	fig|1449341.18.peg.1450	peg	NC_019425.2_1580067_1580342	1580067	1580342	+	DNA-binding protein HBsu		FIG00002412	isu;DNA_structural_proteins,_bacterial
NC_019425.2	fig|1449341.18.peg.1451	peg	NC_019425.2_1580478_1581542	1580478	1581542	+	3-dehydroquinate synthase (EC 4.2.3.4) # AroB			idu(1);Chorismate_Synthesis idu(1);Common_Pathway_For_Synthesis_of_Aromatic_Compounds_(DAHP_synthase_to_chorismate)
NC_019425.2	fig|1449341.18.peg.1452	peg	NC_019425.2_1581569_1582834	1581569	1582834	+	TPR-repeat-containing protein, putative component of Menaquinone-cytochrome C reductase		FIG00009300	isu;Ubiquinone_Menaquinone-cytochrome_c_reductase_complexes
NC_019425.2	fig|1449341.18.peg.1453	peg	NC_019425.2_1582913_1583470	1582913	1583470	+	FIG003190: hypothetical protein co-occurring with TPR domain protein
NC_019425.2	fig|1449341.18.peg.1454	peg	NC_019425.2_1583830_1584165	1583830	1584165	+	MazG nucleotide pyrophosphohydrolase		FIG00790235	ff
NC_019425.2	fig|1449341.18.peg.1455	peg	NC_019425.2_1584158_1584949	1584158	1584949	+	4-hydroxy-tetrahydrodipicolinate reductase (EC 1.17.1.8)		FIG00000347	isu;Lysine_Biosynthesis_DAP_Pathway,_GJO_scratch isu;Lysine_Biosynthesis_DAP_Pathway
NC_019425.2	fig|1449341.18.peg.1456	peg	NC_019425.2_1584949_1586142	1584949	1586142	+	tRNA nucleotidyltransferase (EC 2.7.7.21) (EC 2.7.7.25)		FIG00000289	isu;Polyadenylation_bacterial isu;tRNA_nucleotidyltransferase
NC_019425.2	fig|1449341.18.peg.1457	peg	NC_019425.2_1586169_1586537	1586169	1586537	+	Dihydrolipoamide acyltransferases
NC_019425.2	fig|1449341.18.peg.1458	peg	NC_019425.2_1586690_1586965	1586690	1586965	+	Arsenical resistance operon repressor		FIG01124301	idu(1);Arsenic_resistance
NC_019425.2	fig|1449341.18.peg.1459	peg	NC_019425.2_1587249_1587701	1587249	1587701	+	spermine/spermidine acetyltransferase
NC_019425.2	fig|1449341.18.peg.1460	peg	NC_019425.2_1588564_1587794	1588564	1587794	-	ABC transporter, permease protein		FIG01288623	ff
NC_019425.2	fig|1449341.18.peg.1461	peg	NC_019425.2_1589474_1588557	1589474	1588557	-	ABC transporter, ATP-binding protein		FIG00744535	ff
NC_019425.2	fig|1449341.18.peg.1462	peg	NC_019425.2_1589851_1590450	1589851	1590450	+	Nitroreductase family protein		FIG01316199	ff
NC_019425.2	fig|1449341.18.peg.1463	peg	NC_019425.2_1590864_1591895	1590864	1591895	+	N-acetyl-gamma-glutamyl-phosphate reductase (EC 1.2.1.38)		FIG00000358	icw(2);Arginine_Biosynthesis_--_gjo icw(2);Arginine_Biosynthesis_extended
NC_019425.2	fig|1449341.18.peg.1464	peg	NC_019425.2_1591924_1593120	1591924	1593120	+	Glutamate N-acetyltransferase (EC 2.3.1.35) / N-acetylglutamate synthase (EC 2.3.1.1)		FIG00000630	isu;Arginine_Biosynthesis_--_gjo icw(1);Arginine_Biosynthesis_--_gjo isu;Arginine_Biosynthesis_extended icw(1);Arginine_Biosynthesis_extended
NC_019425.2	fig|1449341.18.peg.1465	peg	NC_019425.2_1593257_1594009	1593257	1594009	+	Acetylglutamate kinase (EC 2.7.2.8)		FIG00000383	icw(1);Arginine_Biosynthesis_--_gjo icw(1);Arginine_Biosynthesis_extended
NC_019425.2	fig|1449341.18.peg.1466	peg	NC_019425.2_1594009_1595142	1594009	1595142	+	Acetylornithine aminotransferase (EC 2.6.1.11)		FIG00001168	icw(4);Arginine_Biosynthesis_--_gjo icw(4);Arginine_Biosynthesis_extended
NC_019425.2	fig|1449341.18.peg.1467	peg	NC_019425.2_1595194_1596135	1595194	1596135	+	Ornithine carbamoyltransferase (EC 2.1.3.3)		FIG00000084	idu(2);Arginine_and_Ornithine_Degradation idu(2);Arginine_Deiminase_Pathway icw(3);Arginine_Biosynthesis_--_gjo icw(3);Arginine_Biosynthesis_extended
NC_019425.2	fig|1449341.18.peg.1468	peg	NC_019425.2_1596293_1596766	1596293	1596766	+	FIG00744866: hypothetical protein		FIG00627286	ff
NC_019425.2	fig|1449341.18.peg.1469	peg	NC_019425.2_1596893_1599691	1596893	1599691	+	DinG family ATP-dependent helicase YoaA		FIG00000680	isu;DNA_repair,_bacterial_DinG_and_relatives
NC_019425.2	fig|1449341.18.peg.1470	peg	NC_019425.2_1599801_1600277	1599801	1600277	+	hypothetical protein
NC_019425.2	fig|1449341.18.peg.1471	peg	NC_019425.2_1600304_1601497	1600304	1601497	+	Aspartate aminotransferase (EC 2.6.1.1)		FIG00719736	idu(4);Coenzyme_M_biosynthesis_--_gjo idu(4);Glutamine,_Glutamate,_Aspartate_and_Asparagine_Biosynthesis idu(4);CBSS-216591.1.peg.168 idu(4);Threonine_and_Homoserine_Biosynthesis
NC_019425.2	fig|1449341.18.peg.1472	peg	NC_019425.2_1601530_1602828	1601530	1602828	+	Asparaginyl-tRNA synthetase (EC 6.1.1.22)		FIG00000636	isu;tRNA_aminoacylation,_Asp_and_Asn
NC_019425.2	fig|1449341.18.peg.1473	peg	NC_019425.2_1602938_1603651	1602938	1603651	+	Chromosome replication initiation protein DnaD		FIG00001781	icw(2);Control_of_cell_elongation_-_division_cycle_in_Bacilli
NC_019425.2	fig|1449341.18.peg.1474	peg	NC_019425.2_1603672_1604316	1603672	1604316	+	Endonuclease III (EC 4.2.99.18)		FIG00000290	isu;DNA_Repair_Base_Excision icw(1);Control_of_cell_elongation_-_division_cycle_in_Bacilli
NC_019425.2	fig|1449341.18.peg.1475	peg	NC_019425.2_1607019_1604383	1607019	1604383	-	Multimodular transpeptidase-transglycosylase (EC 2.4.1.129) (EC 3.4.-.-) / Penicillin-binding protein 1A/1B (PBP1)		FIG00007126	icw(5);Control_of_cell_elongation_-_division_cycle_in_Bacilli isu;Methicillin_resistance_in_Staphylococci idu(2);Peptidoglycan_Biosynthesis
NC_019425.2	fig|1449341.18.peg.1476	peg	NC_019425.2_1607663_1607043	1607663	1607043	-	RecU Holliday junction resolvase		FIG00001605	isu;Control_of_cell_elongation_-_division_cycle_in_Bacilli isu;DNA_repair,_bacterial_RecFOR_pathway
NC_019425.2	fig|1449341.18.peg.1477	peg	NC_019425.2_1607734_1608270	1607734	1608270	+	FIG005686: hypothetical protein		FIG00005686	icw(6);Control_of_cell_elongation_-_division_cycle_in_Bacilli
NC_019425.2	fig|1449341.18.peg.1478	peg	NC_019425.2_1608370_1608699	1608370	1608699	+	Cell division protein GpsB, coordinates the switch between cylindrical and septal cell wall synthesis by re-localization of PBP1		FIG00001726	icw(2);Control_of_cell_elongation_-_division_cycle_in_Bacilli
NC_019425.2	fig|1449341.18.peg.1479	peg	NC_019425.2_1609335_1610489	1609335	1610489	+	FIG001721: Predicted N6-adenine-specific DNA methylase		FIG00001721	icw(2);Control_of_cell_elongation_-_division_cycle_in_Bacilli
NC_019425.2	fig|1449341.18.peg.1480	peg	NC_019425.2_1610492_1612000	1610492	1612000	+	Thermostable carboxypeptidase 1 (EC 3.4.17.19)		FIG00229345	isu;Metallocarboxypeptidases_(EC_3.4.17.-)
NC_019425.2	fig|1449341.18.peg.1481	peg	NC_019425.2_1612424_1612071	1612424	1612071	-	hypothetical protein
NC_019425.2	fig|1449341.18.peg.1482	peg	NC_019425.2_1612948_1612520	1612948	1612520	-	Ribonuclease HI, Bacillus nonfunctional homolog		FIG00010407	isu;Ribonuclease_H
NC_019425.2	fig|1449341.18.peg.1483	peg	NC_019425.2_1613202_1613696	1613202	1613696	+	hypothetical protein
NC_019425.2	fig|1449341.18.peg.1484	peg	NC_019425.2_1613846_1614415	1613846	1614415	+	hypothetical protein
NC_019425.2	fig|1449341.18.peg.1485	peg	NC_019425.2_1614716_1614507	1614716	1614507	-	Cold shock protein CspB			isu;Cold_shock,_CspA_family_of_proteins
NC_019425.2	fig|1449341.18.peg.1486	peg	NC_019425.2_1614948_1616621	1614948	1616621	+	Formate--tetrahydrofolate ligase (EC 6.3.4.3)		FIG00000877	isu;One-carbon_metabolism_by_tetrahydropterines isu;Serine-glyoxylate_cycle isu;5-FCL-like_protein
NC_019425.2	fig|1449341.18.peg.1487	peg	NC_019425.2_1616796_1617548	1616796	1617548	+	hypothetical protein
NC_019425.2	fig|1449341.18.peg.1488	peg	NC_019425.2_1617545_1618150	1617545	1618150	+	acetyltransferase, GNAT family
NC_019425.2	fig|1449341.18.peg.1489	peg	NC_019425.2_1618143_1619147	1618143	1619147	+	FIG00774090: hypothetical protein		FIG00774089	ff
NC_019425.2	fig|1449341.18.peg.1490	peg	NC_019425.2_1619154_1619759	1619154	1619759	+	Uracil-DNA glycosylase family protein, clostridial type		FIG00012498	isu;Uracil-DNA_glycosylase
NC_019425.2	fig|1449341.18.peg.1491	peg	NC_019425.2_1619716_1619835	1619716	1619835	+	hypothetical protein
NC_019425.2	fig|1449341.18.peg.1492	peg	NC_019425.2_1619939_1621840	1619939	1621840	+	COG0488: ATPase components of ABC transporters with duplicated ATPase domains		FIG00005836	ff
NC_019425.2	fig|1449341.18.peg.1493	peg	NC_019425.2_1621855_1622802	1621855	1622802	+	Thymidylate synthase (EC 2.1.1.45)		FIG00000398	isu;Folate_Biosynthesis isu;pyrimidine_conversions
NC_019425.2	fig|1449341.18.peg.1494	peg	NC_019425.2_1622829_1623317	1622829	1623317	+	Dihydrofolate reductase (EC 1.5.1.3)		FIG00000048	icw(1);Folate_Biosynthesis idu(2);5-FCL-like_protein
NC_019425.2	fig|1449341.18.peg.1495	peg	NC_019425.2_1624065_1623406	1624065	1623406	-	COG1272: Predicted membrane protein hemolysin III homolog		FIG01323667	ff
NC_019425.2	fig|1449341.18.peg.1496	peg	NC_019425.2_1624336_1625178	1624336	1625178	+	Hypothetical protein DUF194, DegV family		FIG00005590	icw(1);CBSS-370552.3.peg.1240
NC_019425.2	fig|1449341.18.peg.1497	peg	NC_019425.2_1625260_1626147	1625260	1626147	+	FIG006988: Lipase/Acylhydrolase with GDSL-like motif		FIG00006988	icw(2);CBSS-370552.3.peg.1240
NC_019425.2	fig|1449341.18.peg.1498	peg	NC_019425.2_1626180_1626821	1626180	1626821	+	YfaA		FIG00137613	isu;CBSS-370552.3.peg.1240
NC_019425.2	fig|1449341.18.peg.1499	peg	NC_019425.2_1626830_1627351	1626830	1627351	+	Peptide methionine sulfoxide reductase MsrA (EC 1.8.4.11)		FIG00002199	idu(2);Peptide_methionine_sulfoxide_reductase idu(2);Putative_sugar_ABC_transporter_(ytf_cluster)
NC_019425.2	fig|1449341.18.peg.1500	peg	NC_019425.2_1627351_1627572	1627351	1627572	+	hypothetical protein
NC_019425.2	fig|1449341.18.peg.1501	peg	NC_019425.2_1627609_1628319	1627609	1628319	+	Purine nucleoside phosphorylase (EC 2.4.2.1)		FIG00000659	idu(2);Purine_conversions idu(2);Adenosyl_nucleosidases idu(2);Deoxyribose_and_Deoxynucleoside_Catabolism idu(2);pyrimidine_conversions
NC_019425.2	fig|1449341.18.peg.1502	peg	NC_019425.2_1628335_1629819	1628335	1629819	+	Carboxyl-terminal protease (EC 3.4.21.102)		FIG00000946	isu;CBSS-224911.1.peg.435 isu;Phosphoglycerate_mutase_protein_family
NC_019425.2	fig|1449341.18.peg.1503	peg	NC_019425.2_1630039_1630584	1630039	1630584	+	Signal peptidase I (EC 3.4.21.89)		FIG00000015	icw(1);Signal_peptidase icw(1);CBSS-176299.4.peg.1292
NC_019425.2	fig|1449341.18.peg.1504	peg	NC_019425.2_1630643_1631308	1630643	1631308	+	Signal peptidase I (EC 3.4.21.89)		FIG00000015	icw(1);Signal_peptidase icw(1);CBSS-176299.4.peg.1292
NC_019425.2	fig|1449341.18.peg.1505	peg	NC_019425.2_1631378_1632247	1631378	1632247	+	50S ribosomal subunit maturation GTPase RbgA (B. subtilis YlqF)		FIG00000840	isu;Universal_GTPases isu;Conserved_gene_cluster_associated_with_Met-tRNA_formyltransferase
NC_019425.2	fig|1449341.18.peg.1506	peg	NC_019425.2_1632247_1633032	1632247	1633032	+	Ribonuclease HII (EC 3.1.26.4)		FIG00000126	isu;Ribonucleases_in_Bacillus isu;DNA_replication,_archaeal icw(2);Conserved_gene_cluster_associated_with_Met-tRNA_formyltransferase isu;Ribonuclease_H
NC_019425.2	fig|1449341.18.peg.1507	peg	NC_019425.2_1633158_1634027	1633158	1634027	+	Rossmann fold nucleotide-binding protein Smf possibly involved in DNA uptake		FIG00035268	icw(4);Conserved_gene_cluster_associated_with_Met-tRNA_formyltransferase isu;CBSS-272943.3.peg.1367
NC_019425.2	fig|1449341.18.peg.1508	peg	NC_019425.2_1634206_1636284	1634206	1636284	+	DNA topoisomerase I (EC 5.99.1.2)		FIG00000204	icw(3);Conserved_gene_cluster_associated_with_Met-tRNA_formyltransferase isu;Inteins icw(1);CBSS-272943.3.peg.1367 isu;pVir_Plasmid_of_Campylobacter isu;DNA_topoisomerases,_Type_I,_ATP-independent
NC_019425.2	fig|1449341.18.peg.1509	peg	NC_019425.2_1636534_1637853	1636534	1637853	+	tRNA:m(5)U-54 MTase gid		FIG00138239	isu;Conserved_gene_cluster_associated_with_Met-tRNA_formyltransferase isu;tRNA_modification_Bacteria
NC_019425.2	fig|1449341.18.peg.1510	peg	NC_019425.2_1637919_1638818	1637919	1638818	+	Site-specific tyrosine recombinase		FIG00012692	isu;Proteasome_bacterial
NC_019425.2	fig|1449341.18.peg.1511	peg	NC_019425.2_1639111_1639650	1639111	1639650	+	ATP-dependent protease HslV (EC 3.4.25.-)		FIG00000487	isu;Proteolysis_in_bacteria,_ATP-dependent icw(2);Proteasome_bacterial
NC_019425.2	fig|1449341.18.peg.1512	peg	NC_019425.2_1639669_1641087	1639669	1641087	+	ATP-dependent hsl protease ATP-binding subunit HslU		FIG00000505	icw(1);Proteolysis_in_bacteria,_ATP-dependent icw(1);Proteasome_bacterial
NC_019425.2	fig|1449341.18.peg.1513	peg	NC_019425.2_1641110_1641919	1641110	1641919	+	GTP-sensing transcriptional pleiotropic repressor codY		FIG00001663	icw(1);Conserved_gene_cluster_associated_with_Met-tRNA_formyltransferase
NC_019425.2	fig|1449341.18.peg.1514	peg	NC_019425.2_1642103_1642981	1642103	1642981	+	LacX protein, plasmid		FIG00628239	ff
NC_019425.2	fig|1449341.18.peg.1515	peg	NC_019425.2_1643666_1643052	1643666	1643052	-	Acyl-phosphate:glycerol-3-phosphate O-acyltransferase PlsY		FIG00000459	idu(1);Glycerolipid_and_Glycerophospholipid_Metabolism_in_Bacteria
NC_019425.2	fig|1449341.18.peg.1516	peg	NC_019425.2_1643996_1646011	1643996	1646011	+	Topoisomerase IV subunit B (EC 5.99.1.-)		FIG00000439	isu;DNA_topoisomerases,_Type_II,_ATP-dependent isu;Resistance_to_fluoroquinolones isu;CBSS-342610.3.peg.1794
NC_019425.2	fig|1449341.18.peg.1517	peg	NC_019425.2_1646001_1648472	1646001	1648472	+	Topoisomerase IV subunit A (EC 5.99.1.-)		FIG00000425	icw(1);DNA_topoisomerases,_Type_II,_ATP-dependent icw(1);Resistance_to_fluoroquinolones
NC_019425.2	fig|1449341.18.peg.1518	peg	NC_019425.2_1648915_1651161	1648915	1651161	+	Pyruvate formate-lyase (EC 2.3.1.54)		FIG00002541	icw(1);Fermentations:_Mixed_acid isu;Butanol_Biosynthesis
NC_019425.2	fig|1449341.18.peg.1519	peg	NC_019425.2_1651228_1651986	1651228	1651986	+	Pyruvate formate-lyase activating enzyme (EC 1.97.1.4)		FIG00000721	isu;Fermentations:_Mixed_acid
NC_019425.2	fig|1449341.18.peg.1520	peg	NC_019425.2_1652092_1652595	1652092	1652595	+	Transcriptional regulators, LysR family		FIG01198032	ff
NC_019425.2	fig|1449341.18.peg.1521	peg	NC_019425.2_1652564_1653040	1652564	1653040	+	Transcriptional regulators, LysR family
NC_019425.2	fig|1449341.18.peg.1522	peg	NC_019425.2_1653068_1653994	1653068	1653994	+	Manganese-dependent inorganic pyrophosphatase (EC 3.6.1.1)		FIG00001231	isu;Phosphate_metabolism
NC_019425.2	fig|1449341.18.peg.1523	peg	NC_019425.2_1654151_1655902	1654151	1655902	+	Autolysis histidine kinase LytS		FIG00138960	icw(1);Murein_hydrolase_regulation_and_cell_death
NC_019425.2	fig|1449341.18.peg.1524	peg	NC_019425.2_1655904_1656638	1655904	1656638	+	Autolysis response regulater LytR		FIG00023143	icw(3);Murein_hydrolase_regulation_and_cell_death
NC_019425.2	fig|1449341.18.peg.1525	peg	NC_019425.2_1656816_1657259	1656816	1657259	+	Antiholin-like protein LrgA		FIG00000832	icw(2);Murein_hydrolase_regulation_and_cell_death
NC_019425.2	fig|1449341.18.peg.1526	peg	NC_019425.2_1657261_1657944	1657261	1657944	+	LrgA-associated membrane protein LrgB		FIG00000822	idu(1);Murein_hydrolase_regulation_and_cell_death
NC_019425.2	fig|1449341.18.peg.1527	peg	NC_019425.2_1659064_1658069	1659064	1658069	-	Choloylglycine hydrolase (EC 3.5.1.24)		FIG00009563	idu(5);Bile_hydrolysis
NC_019425.2	fig|1449341.18.peg.1528	peg	NC_019425.2_1660349_1660236	1660349	1660236	-	hypothetical protein
NC_019425.2	fig|1449341.18.peg.1529	peg	NC_019425.2_1662391_1661219	1662391	1661219	-	Mobile element protein		FIG01306568	ff
NC_019425.2	fig|1449341.18.peg.1530	peg	NC_019425.2_1663251_1662490	1663251	1662490	-	cell surface protein precursor
NC_019425.2	fig|1449341.18.peg.1531	peg	NC_019425.2_1664363_1663281	1664363	1663281	-	hypothetical protein
NC_019425.2	fig|1449341.18.peg.1532	peg	NC_019425.2_1665348_1664335	1665348	1664335	-	cell surface protein precursor		FIG01311447	ff
NC_019425.2	fig|1449341.18.peg.1533	peg	NC_019425.2_1666190_1665489	1666190	1665489	-	extracellular protein
NC_019425.2	fig|1449341.18.peg.1534	peg	NC_019425.2_1666856_1666218	1666856	1666218	-	extracellular protein
NC_019425.2	fig|1449341.18.peg.1535	peg	NC_019425.2_1667487_1666882	1667487	1666882	-	hypothetical protein
NC_019425.2	fig|1449341.18.peg.1536	peg	NC_019425.2_1667881_1667450	1667881	1667450	-	hypothetical protein
NC_019425.2	fig|1449341.18.peg.1537	peg	NC_019425.2_1669900_1668410	1669900	1668410	-	hypothetical protein
NC_019425.2	fig|1449341.18.peg.1538	peg	NC_019425.2_1671869_1670856	1671869	1670856	-	hypothetical protein
NC_019425.2	fig|1449341.18.peg.1539	peg	NC_019425.2_1672738_1672112	1672738	1672112	-	V-type ATP synthase subunit D (EC 3.6.3.14)		FIG00002460	icw(3);V-Type_ATP_synthase
NC_019425.2	fig|1449341.18.peg.1540	peg	NC_019425.2_1674122_1672746	1674122	1672746	-	V-type ATP synthase subunit B (EC 3.6.3.14)		FIG00134167	icw(2);V-Type_ATP_synthase
NC_019425.2	fig|1449341.18.peg.1541	peg	NC_019425.2_1675899_1674115	1675899	1674115	-	V-type ATP synthase subunit A (EC 3.6.3.14)		FIG00001902	icw(2);V-Type_ATP_synthase
NC_019425.2	fig|1449341.18.peg.1542	peg	NC_019425.2_1676226_1675915	1676226	1675915	-	V-type ATP synthase subunit F (EC 3.6.3.14)		FIG00005329	icw(1);V-Type_ATP_synthase
NC_019425.2	fig|1449341.18.peg.1543	peg	NC_019425.2_1677220_1676216	1677220	1676216	-	V-type ATP synthase subunit C (EC 3.6.3.14)		FIG00002560	icw(5);V-Type_ATP_synthase
NC_019425.2	fig|1449341.18.peg.1544	peg	NC_019425.2_1677822_1677238	1677822	1677238	-	V-type ATP synthase subunit E (EC 3.6.3.14)			icw(5);V-Type_ATP_synthase
NC_019425.2	fig|1449341.18.peg.1545	peg	NC_019425.2_1678330_1677854	1678330	1677854	-	V-type ATP synthase subunit K (EC 3.6.3.14)		FIG00003998	icw(6);V-Type_ATP_synthase
NC_019425.2	fig|1449341.18.peg.1546	peg	NC_019425.2_1680358_1678388	1680358	1678388	-	V-type ATP synthase subunit I (EC 3.6.3.14)		FIG00140555	isu;V-Type_ATP_synthase
NC_019425.2	fig|1449341.18.peg.1547	peg	NC_019425.2_1680671_1680345	1680671	1680345	-	hypothetical protein
NC_019425.2	fig|1449341.18.peg.1548	peg	NC_019425.2_1681526_1680993	1681526	1680993	-	Transcriptional regulator, TetR family
NC_019425.2	fig|1449341.18.peg.1549	peg	NC_019425.2_1682233_1683552	1682233	1683552	+	Transposase		FIG01372619	ff
NC_019425.2	fig|1449341.18.peg.1550	peg	NC_019425.2_1685211_1683751	1685211	1683751	-	Sulfate permease		FIG00005216	isu;Cysteine_Biosynthesis
NC_019425.2	fig|1449341.18.peg.1551	peg	NC_019425.2_1685645_1685235	1685645	1685235	-	Universal stress protein family			idu(6);CBSS-269801.1.peg.809
NC_019425.2	fig|1449341.18.peg.1552	peg	NC_019425.2_1685869_1686165	1685869	1686165	+	Transcriptional regulator, MerR family			idu(5);Cobalt-zinc-cadmium_resistance
NC_019425.2	fig|1449341.18.peg.1553	peg	NC_019425.2_1686683_1686859	1686683	1686859	+	Mobile element protein
NC_019425.2	fig|1449341.18.peg.1554	peg	NC_019425.2_1688761_1687085	1688761	1687085	-	Pyridine nucleotide-disulfide oxidoreductase; NADH dehydrogenase (EC 1.6.99.3)		FIG00056212	idu(5);Respiratory_dehydrogenases_1
NC_019425.2	fig|1449341.18.peg.1555	peg	NC_019425.2_1689831_1688758	1689831	1688758	-	Arsenical-resistance protein ACR3		FIG00008889	isu;Arsenic_resistance
NC_019425.2	fig|1449341.18.peg.1556	peg	NC_019425.2_1690275_1689910	1690275	1689910	-	Arsenical resistance operon repressor		FIG01124301	icw(1);Arsenic_resistance
NC_019425.2	fig|1449341.18.peg.1557	peg	NC_019425.2_1691218_1690865	1691218	1690865	-	hypothetical protein
NC_019425.2	fig|1449341.18.peg.1558	peg	NC_019425.2_1691735_1691220	1691735	1691220	-	GCN5-related N-acetyltransferase
NC_019425.2	fig|1449341.18.peg.1559	peg	NC_019425.2_1692204_1691725	1692204	1691725	-	Transcriptional regulator, MarR family		FIG00554610	ff
NC_019425.2	fig|1449341.18.peg.1560	peg	NC_019425.2_1692507_1693292	1692507	1693292	+	ImpB/MucB/SamB family protein		FIG00628435	ff
NC_019425.2	fig|1449341.18.peg.1561	peg	NC_019425.2_1693261_1693812	1693261	1693812	+	ImpB/MucB/SamB family protein		FIG00628435	ff
NC_019425.2	fig|1449341.18.peg.1562	peg	NC_019425.2_1693802_1694182	1693802	1694182	+	hypothetical protein
NC_019425.2	fig|1449341.18.peg.1563	peg	NC_019425.2_1694437_1694240	1694437	1694240	-	hypothetical protein
NC_019425.2	fig|1449341.18.peg.1564	peg	NC_019425.2_1695119_1694571	1695119	1694571	-	hypothetical protein
NC_019425.2	fig|1449341.18.peg.1565	peg	NC_019425.2_1695280_1695149	1695280	1695149	-	hypothetical protein
NC_019425.2	fig|1449341.18.peg.1566	peg	NC_019425.2_1696190_1695297	1696190	1695297	-	hypothetical protein
NC_019425.2	fig|1449341.18.peg.1567	peg	NC_019425.2_1696568_1697932	1696568	1697932	+	Manganese transport protein MntH		FIG00554286	ff
NC_019425.2	fig|1449341.18.peg.1568	peg	NC_019425.2_1698826_1697975	1698826	1697975	-	Aminoglycoside 6-adenylyltransferase (EC 2.7.7.-)		FIG01227083	ff
NC_019425.2	fig|1449341.18.peg.1569	peg	NC_019425.2_1699625_1699044	1699625	1699044	-	Substrate-specific component PanT of predicted pantothenate ECF transporter		FIG00088996	icw(1);ECF_class_transporters icw(1);Coenzyme_A_Biosynthesis
NC_019425.2	fig|1449341.18.peg.1570	peg	NC_019425.2_1700326_1699736	1700326	1699736	-	Substrate-specific component PanT of predicted pantothenate ECF transporter		FIG00088996	icw(1);ECF_class_transporters icw(1);Coenzyme_A_Biosynthesis
NC_019425.2	fig|1449341.18.peg.1571	peg	NC_019425.2_1701359_1700445	1701359	1700445	-	Muramoyltetrapeptide carboxypeptidase (EC 3.4.17.13)		FIG00004788	idu(1);Murein_Hydrolases idu(1);Recycling_of_Peptidoglycan_Amino_Acids idu(1);Metallocarboxypeptidases_(EC_3.4.17.-)
NC_019425.2	fig|1449341.18.peg.1572	peg	NC_019425.2_1701642_1702034	1701642	1702034	+	Bona fide RidA/YjgF/TdcF/RutC subgroup		FIG01378049	ff
NC_019425.2	fig|1449341.18.peg.1573	peg	NC_019425.2_1702662_1702102	1702662	1702102	-	Isochorismatase (EC 3.3.2.1)		FIG00009017	isu;Chorismate:_Intermediate_for_synthesis_of_Tryptophan,_PAPA_antibiotics,_PABA,_3-hydroxyanthranilate_and_more.
NC_019425.2	fig|1449341.18.peg.1574	peg	NC_019425.2_1703386_1702703	1703386	1702703	-	hypothetical protein
NC_019425.2	fig|1449341.18.peg.1575	peg	NC_019425.2_1704108_1703587	1704108	1703587	-	ThiJ/PfpI family protein		FIG00015923	ff
NC_019425.2	fig|1449341.18.peg.1576	peg	NC_019425.2_1705120_1704191	1705120	1704191	-	Cell envelope-associated transcriptional attenuator LytR-CpsA-Psr, subfamily F1 (as in PMID19099556)		FIG00005131	isu;Cell_envelope-associated_LytR-CpsA-Psr_transcriptional_attenuators
NC_019425.2	fig|1449341.18.peg.1577	peg	NC_019425.2_1705389_1706708	1705389	1706708	+	Transposase		FIG01372619	ff
NC_019425.2	fig|1449341.18.peg.1578	peg	NC_019425.2_1707604_1707170	1707604	1707170	-	Transcriptional regulator, MarR family
NC_019425.2	fig|1449341.18.peg.1579	peg	NC_019425.2_1708548_1707730	1708548	1707730	-	Methionine ABC transporter ATP-binding protein		FIG00006151	idu(4);Methionine_Degradation idu(4);Methionine_Biosynthesis
NC_019425.2	fig|1449341.18.peg.1580	peg	NC_019425.2_1709441_1708548	1709441	1708548	-	ABC transporter permease protein		FIG00482249	ff
NC_019425.2	fig|1449341.18.peg.1581	peg	NC_019425.2_1710452_1709466	1710452	1709466	-	ABC transporter substrate-binding protein		FIG01963663	ff
NC_019425.2	fig|1449341.18.peg.1582	peg	NC_019425.2_1712598_1710916	1712598	1710916	-	hypothetical protein
NC_019425.2	fig|1449341.18.peg.1583	peg	NC_019425.2_1713179_1712661	1713179	1712661	-	hypothetical protein
NC_019425.2	fig|1449341.18.peg.1584	peg	NC_019425.2_1713876_1713160	1713876	1713160	-	hypothetical protein
NC_019425.2	fig|1449341.18.peg.1585	peg	NC_019425.2_1715363_1713885	1715363	1713885	-	hypothetical protein
NC_019425.2	fig|1449341.18.peg.1586	peg	NC_019425.2_1715599_1715411	1715599	1715411	-	hypothetical protein
NC_019425.2	fig|1449341.18.peg.1587	peg	NC_019425.2_1716526_1715759	1716526	1715759	-	Tryptophan synthase alpha chain (EC 4.2.1.20)		FIG00105533	icw(1);Chorismate:_Intermediate_for_synthesis_of_Tryptophan,_PAPA_antibiotics,_PABA,_3-hydroxyanthranilate_and_more. isu;Auxin_biosynthesis icw(1);Tryptophan_synthesis
NC_019425.2	fig|1449341.18.peg.1588	peg	NC_019425.2_1717724_1716519	1717724	1716519	-	Tryptophan synthase beta chain (EC 4.2.1.20)		FIG00116323	icw(3);Chorismate:_Intermediate_for_synthesis_of_Tryptophan,_PAPA_antibiotics,_PABA,_3-hydroxyanthranilate_and_more. icw(2);Auxin_biosynthesis icw(3);Tryptophan_synthesis
NC_019425.2	fig|1449341.18.peg.1589	peg	NC_019425.2_1718322_1717726	1718322	1717726	-	Phosphoribosylanthranilate isomerase (EC 5.3.1.24)		FIG00069722	icw(7);Chorismate:_Intermediate_for_synthesis_of_Tryptophan,_PAPA_antibiotics,_PABA,_3-hydroxyanthranilate_and_more. icw(3);Auxin_biosynthesis icw(7);Tryptophan_synthesis
NC_019425.2	fig|1449341.18.peg.1590	peg	NC_019425.2_1719083_1718319	1719083	1718319	-	Indole-3-glycerol phosphate synthase (EC 4.1.1.48)		FIG00135159	icw(4);Chorismate:_Intermediate_for_synthesis_of_Tryptophan,_PAPA_antibiotics,_PABA,_3-hydroxyanthranilate_and_more. icw(4);Tryptophan_synthesis
NC_019425.2	fig|1449341.18.peg.1591	peg	NC_019425.2_1720102_1719080	1720102	1719080	-	Anthranilate phosphoribosyltransferase (EC 2.4.2.18)		FIG00062957	icw(2);Chorismate:_Intermediate_for_synthesis_of_Tryptophan,_PAPA_antibiotics,_PABA,_3-hydroxyanthranilate_and_more. icw(1);Auxin_biosynthesis icw(2);Tryptophan_synthesis
NC_019425.2	fig|1449341.18.peg.1592	peg	NC_019425.2_1720685_1720095	1720685	1720095	-	Anthranilate synthase, amidotransferase component (EC 4.1.3.27)		FIG01304829	isu;Chorismate:_Intermediate_for_synthesis_of_Tryptophan,_PAPA_antibiotics,_PABA,_3-hydroxyanthranilate_and_more. isu;Tryptophan_synthesis
NC_019425.2	fig|1449341.18.peg.1593	peg	NC_019425.2_1721335_1720682	1721335	1720682	-	Anthranilate synthase, aminase component (EC 4.1.3.27)		FIG01960111	icw(6);Chorismate:_Intermediate_for_synthesis_of_Tryptophan,_PAPA_antibiotics,_PABA,_3-hydroxyanthranilate_and_more. icw(6);Tryptophan_synthesis
NC_019425.2	fig|1449341.18.peg.1594	peg	NC_019425.2_1722054_1721536	1722054	1721536	-	Anthranilate synthase, aminase component (EC 4.1.3.27) # TrpAa			icw(5);Chorismate:_Intermediate_for_synthesis_of_Tryptophan,_PAPA_antibiotics,_PABA,_3-hydroxyanthranilate_and_more. icw(5);Tryptophan_synthesis
NC_019425.2	fig|1449341.18.peg.1595	peg	NC_019425.2_1723435_1722734	1723435	1722734	-	carbonic anhydrase, putative		FIG00627908	ff
NC_019425.2	fig|1449341.18.peg.1596	peg	NC_019425.2_1725608_1723536	1725608	1723536	-	6-aminohexanoate-cyclic-dimer hydrolase (EC 3.5.2.12)		FIG00627545	ff
NC_019425.2	fig|1449341.18.peg.1597	peg	NC_019425.2_1725931_1727640	1725931	1727640	+	Fibronectin/fibrinogen-binding protein		FIG00138381	isu;Adhesion_of_Campylobacter
NC_019425.2	fig|1449341.18.peg.1598	peg	NC_019425.2_1728124_1727768	1728124	1727768	-	hypothetical protein
NC_019425.2	fig|1449341.18.peg.1599	peg	NC_019425.2_1728604_1728146	1728604	1728146	-	PhnB protein; putative DNA binding 3-demethylubiquinone-9 3-methyltransferase domain protein		FIG00017106	idu(3);Alkylphosphonate_utilization
NC_019425.2	fig|1449341.18.peg.1600	peg	NC_019425.2_1729449_1728739	1729449	1728739	-	hypothetical protein
NC_019425.2	fig|1449341.18.peg.1601	peg	NC_019425.2_1730427_1729531	1730427	1729531	-	hypothetical protein
NC_019425.2	fig|1449341.18.peg.1602	peg	NC_019425.2_1731449_1730478	1731449	1730478	-	hypothetical protein
NC_019425.2	fig|1449341.18.peg.1603	peg	NC_019425.2_1731804_1731481	1731804	1731481	-	Heat shock protein htpG
NC_019425.2	fig|1449341.18.peg.1604	peg	NC_019425.2_1733298_1731805	1733298	1731805	-	heat shock protein HtpG		FIG01353755	ff
NC_019425.2	fig|1449341.18.peg.1605	peg	NC_019425.2_1733617_1733997	1733617	1733997	+	Glycerophosphoryl diester phosphodiesterase (EC 3.1.4.46)		FIG00002239	icw(1);Glycerol_and_Glycerol-3-phosphate_Uptake_and_Utilization icw(1);CBSS-176299.4.peg.1996A
NC_019425.2	fig|1449341.18.peg.1606	peg	NC_019425.2_1734012_1734578	1734012	1734578	+	Glycerophosphoryl diester phosphodiesterase (EC 3.1.4.46)		FIG00002239	icw(1);Glycerol_and_Glycerol-3-phosphate_Uptake_and_Utilization icw(1);CBSS-176299.4.peg.1996A
NC_019425.2	fig|1449341.18.peg.1607	peg	NC_019425.2_1734689_1735513	1734689	1735513	+	Metal transporter, ZIP family		FIG01321637	ff
NC_019425.2	fig|1449341.18.peg.1608	peg	NC_019425.2_1736381_1735596	1736381	1735596	-	Ferrichrome transport ATP-binding protein FhuC (TC 3.A.1.14.3)		FIG01304275	ff
NC_019425.2	fig|1449341.18.peg.1609	peg	NC_019425.2_1737389_1736394	1737389	1736394	-	ABC-type Fe3+-siderophore transport system, permease 2 component		FIG00007866	isu;Flavohaemoglobin
NC_019425.2	fig|1449341.18.peg.1610	peg	NC_019425.2_1738405_1737386	1738405	1737386	-	ABC-type Fe3+-siderophore transport system, permease component		FIG00696717	ff
NC_019425.2	fig|1449341.18.peg.1611	peg	NC_019425.2_1739475_1738420	1739475	1738420	-	Thioredoxin reductase (EC 1.8.1.9)		FIG01955919	idu(2);pyrimidine_conversions idu(2);Thioredoxin-disulfide_reductase idu(2);Glycine_reductase,_sarcosine_reductase_and_betaine_reductase
NC_019425.2	fig|1449341.18.peg.1612	peg	NC_019425.2_1739839_1739492	1739839	1739492	-	Ferrichrome-binding periplasmic protein precursor (TC 3.A.1.14.3)
NC_019425.2	fig|1449341.18.peg.1613	peg	NC_019425.2_1740428_1739928	1740428	1739928	-	Ferrichrome-binding periplasmic protein precursor (TC 3.A.1.14.3)
NC_019425.2	fig|1449341.18.peg.1614	peg	NC_019425.2_1740818_1741261	1740818	1741261	+	EMG2 protein		FIG01226918	ff
NC_019425.2	fig|1449341.18.peg.1615	peg	NC_019425.2_1741442_1741654	1741442	1741654	+	hypothetical protein
NC_019425.2	fig|1449341.18.peg.1616	peg	NC_019425.2_1741681_1741989	1741681	1741989	+	hypothetical protein
NC_019425.2	fig|1449341.18.peg.1617	peg	NC_019425.2_1743397_1742036	1743397	1742036	-	Citrate synthase (si) (EC 2.3.3.1)		FIG00130344	idu(1);Serine-glyoxylate_cycle idu(1);TCA_Cycle idu(1);Glyoxylate_bypass
NC_019425.2	fig|1449341.18.peg.1618	peg	NC_019425.2_1744168_1743539	1744168	1743539	-	Orotate phosphoribosyltransferase (EC 2.4.2.10)		FIG00025759	icw(3);De_Novo_Pyrimidine_Synthesis
NC_019425.2	fig|1449341.18.peg.1619	peg	NC_019425.2_1744885_1744169	1744885	1744169	-	Orotidine 5'-phosphate decarboxylase (EC 4.1.1.23)		FIG00000173	isu;De_Novo_Pyrimidine_Synthesis
NC_019425.2	fig|1449341.18.peg.1620	peg	NC_019425.2_1745804_1744887	1745804	1744887	-	Dihydroorotate dehydrogenase, catalytic subunit (EC 1.3.3.1)		FIG00001054	icw(2);De_Novo_Pyrimidine_Synthesis
NC_019425.2	fig|1449341.18.peg.1621	peg	NC_019425.2_1746583_1745804	1746583	1745804	-	Dihydroorotate dehydrogenase electron transfer subunit (EC 1.3.3.1)		FIG00133515	icw(1);De_Novo_Pyrimidine_Synthesis
NC_019425.2	fig|1449341.18.peg.1622	peg	NC_019425.2_1749891_1746712	1749891	1746712	-	Carbamoyl-phosphate synthase large chain (EC 6.3.5.5)		FIG00000111	icw(1);Macromolecular_synthesis_operon icw(6);De_Novo_Pyrimidine_Synthesis
NC_019425.2	fig|1449341.18.peg.1623	peg	NC_019425.2_1750972_1749884	1750972	1749884	-	Carbamoyl-phosphate synthase small chain (EC 6.3.5.5)		FIG00000130	isu;Macromolecular_synthesis_operon icw(3);De_Novo_Pyrimidine_Synthesis
NC_019425.2	fig|1449341.18.peg.1624	peg	NC_019425.2_1752263_1750986	1752263	1750986	-	Dihydroorotase (EC 3.5.2.3)		FIG00000032	icw(5);De_Novo_Pyrimidine_Synthesis
NC_019425.2	fig|1449341.18.peg.1625	peg	NC_019425.2_1753306_1752392	1753306	1752392	-	Aspartate carbamoyltransferase (EC 2.1.3.2)		FIG00000122	icw(1);De_Novo_Pyrimidine_Synthesis
NC_019425.2	fig|1449341.18.peg.1626	peg	NC_019425.2_1754685_1753375	1754685	1753375	-	Uracil permease		FIG00003251	isu;De_Novo_Pyrimidine_Synthesis isu;Pyrimidine_utilization
NC_019425.2	fig|1449341.18.peg.1627	peg	NC_019425.2_1755436_1754888	1755436	1754888	-	Uracil phosphoribosyltransferase (EC 2.4.2.9) / Pyrimidine operon regulatory protein PyrR		FIG00000677	icw(3);De_Novo_Pyrimidine_Synthesis icw(4);De_Novo_Pyrimidine_Synthesis idu(1);pyrimidine_conversions
NC_019425.2	fig|1449341.18.peg.1628	peg	NC_019425.2_1756570_1755656	1756570	1755656	-	Ribosomal large subunit pseudouridine synthase D (EC 4.2.1.70)		FIG00000124	isu;Ribosome_biogenesis_bacterial isu;RNA_pseudouridine_syntheses
NC_019425.2	fig|1449341.18.peg.1629	peg	NC_019425.2_1757049_1756591	1757049	1756591	-	Lipoprotein signal peptidase (EC 3.4.23.36)		FIG00000081	isu;Signal_peptidase isu;Sex_pheromones_in_Enterococcus_faecalis_and_other_Firmicutes isu;CBSS-36873.1.peg.4752 isu;Lipoprotein_Biosynthesis
NC_019425.2	fig|1449341.18.peg.1630	peg	NC_019425.2_1758837_1757482	1758837	1757482	-	ErfK/YbiS/YcfS/YnhG family protein, putative		FIG00628582	ff
NC_019425.2	fig|1449341.18.peg.1631	peg	NC_019425.2_1760211_1758997	1760211	1758997	-	Serine--pyruvate aminotransferase (EC 2.6.1.51) / L-alanine:glyoxylate aminotransferase (EC 2.6.1.44)		FIG00001757	isu;Serine-glyoxylate_cycle isu;Pyruvate_Alanine_Serine_Interconversions isu;Photorespiration_(oxidative_C2_cycle)
NC_019425.2	fig|1449341.18.peg.1632	peg	NC_019425.2_1760497_1762137	1760497	1762137	+	Regulator of polyketide synthase expression
NC_019425.2	fig|1449341.18.peg.1633	peg	NC_019425.2_1763132_1762191	1763132	1762191	-	Carbamate kinase (EC 2.7.2.2)		FIG00000762	idu(1);Arginine_and_Ornithine_Degradation idu(1);Arginine_Deiminase_Pathway idu(1);Polyamine_Metabolism
NC_019425.2	fig|1449341.18.peg.1634	peg	NC_019425.2_1763575_1763135	1763575	1763135	-	Putative carboxylase
NC_019425.2	fig|1449341.18.peg.1635	peg	NC_019425.2_1764012_1763683	1764012	1763683	-	hypothetical protein
NC_019425.2	fig|1449341.18.peg.1636	peg	NC_019425.2_1765462_1764200	1765462	1764200	-	FIG074102: hypothetical protein		FIG00904518	ff
NC_019425.2	fig|1449341.18.peg.1637	peg	NC_019425.2_1767251_1765494	1767251	1765494	-	Protein fdrA		FIG00510197	ff
NC_019425.2	fig|1449341.18.peg.1638	peg	NC_019425.2_1768330_1767281	1768330	1767281	-	Ureidoglycolate dehydrogenase (EC 1.1.1.154)		FIG00133978	ff
NC_019425.2	fig|1449341.18.peg.1639	peg	NC_019425.2_1769514_1768441	1769514	1768441	-	Ureidoglycolate dehydrogenase (EC 1.1.1.154)		FIG00133978	ff
NC_019425.2	fig|1449341.18.peg.1640	peg	NC_019425.2_1770330_1769545	1770330	1769545	-	Ureidoglycine aminohydrolase		FIG00450388	ff
NC_019425.2	fig|1449341.18.peg.1641	peg	NC_019425.2_1771683_1770427	1771683	1770427	-	Probable metabolite transport protein		FIG00628373	ff
NC_019425.2	fig|1449341.18.peg.1642	peg	NC_019425.2_1773248_1772010	1773248	1772010	-	Allantoate amidohydrolase (EC 3.5.3.9)		FIG01304617	ff
NC_019425.2	fig|1449341.18.peg.1643	peg	NC_019425.2_1773505_1774356	1773505	1774356	+	FIG00514985: hypothetical protein		FIG00514983	ff
NC_019425.2	fig|1449341.18.peg.1644	peg	NC_019425.2_1774553_1776013	1774553	1776013	+	Di-/tripeptide transporter		FIG00004528	isu;Proton-dependent_Peptide_Transporters
NC_019425.2	fig|1449341.18.peg.1645	peg	NC_019425.2_1776211_1776450	1776211	1776450	+	hypothetical protein
NC_019425.2	fig|1449341.18.peg.1646	peg	NC_019425.2_1777120_1776566	1777120	1776566	-	hypothetical protein
NC_019425.2	fig|1449341.18.peg.1647	peg	NC_019425.2_1777363_1778127	1777363	1778127	+	FIG00774329: hypothetical protein		FIG00774327	ff
NC_019425.2	fig|1449341.18.peg.1648	peg	NC_019425.2_1781974_1778186	1781974	1778186	-	ATP-dependent nuclease, subunit A		FIG00001547	icw(1);ATP-dependent_Nuclease
NC_019425.2	fig|1449341.18.peg.1649	peg	NC_019425.2_1785591_1781971	1785591	1781971	-	ATP-dependent nuclease, subunit B		FIG00052730	isu;ATP-dependent_Nuclease
NC_019425.2	fig|1449341.18.peg.1650	peg	NC_019425.2_1785750_1786040	1785750	1786040	+	Alpha-aspartyl dipeptidase Peptidase E (EC 3.4.13.21)			isu;Dipeptidases_(EC_3.4.13.-)
NC_019425.2	fig|1449341.18.peg.1651	peg	NC_019425.2_1786961_1786416	1786961	1786416	-	hypothetical protein
NC_019425.2	fig|1449341.18.peg.1652	peg	NC_019425.2_1787251_1787048	1787251	1787048	-	Membrane protein, putative
NC_019425.2	fig|1449341.18.peg.1653	peg	NC_019425.2_1788544_1787315	1788544	1787315	-	Tripeptide aminopeptidase (EC 3.4.11.4)		FIG00554193	ff
NC_019425.2	fig|1449341.18.peg.1654	peg	NC_019425.2_1789706_1788582	1789706	1788582	-	FIG146262: hypothetical protein		FIG00292025	ff
NC_019425.2	fig|1449341.18.peg.1655	peg	NC_019425.2_1790404_1789703	1790404	1789703	-	Putative tRNA-m1A22 methylase		FIG00008776	isu;CBSS-349161.4.peg.2417 isu;tRNA_modification_Bacteria
NC_019425.2	fig|1449341.18.peg.1656	peg	NC_019425.2_1792041_1790548	1792041	1790548	-	Membrane-bound lytic murein transglycosylase D precursor (EC 3.2.1.-)		FIG00008294	idu(2);Murein_Hydrolases
NC_019425.2	fig|1449341.18.peg.1657	peg	NC_019425.2_1792690_1792028	1792690	1792028	-	hypothetical protein
NC_019425.2	fig|1449341.18.peg.1658	peg	NC_019425.2_1793677_1792937	1793677	1792937	-	Acid-resistant locus arl7 (Fragment)		FIG00628194	ff
NC_019425.2	fig|1449341.18.peg.1659	peg	NC_019425.2_1793911_1793678	1793911	1793678	-	hypothetical protein
NC_019425.2	fig|1449341.18.peg.1660	peg	NC_019425.2_1794486_1794022	1794486	1794022	-	hypothetical protein
NC_019425.2	fig|1449341.18.peg.1661	peg	NC_019425.2_1795767_1794640	1795767	1794640	-	RNA polymerase sigma factor RpoD		FIG00038814	idu(1);CBSS-349161.4.peg.2417 idu(1);Macromolecular_synthesis_operon idu(1);Flagellum idu(1);Transcription_initiation,_bacterial_sigma_factors
NC_019425.2	fig|1449341.18.peg.1662	peg	NC_019425.2_1797691_1795805	1797691	1795805	-	DNA primase (EC 2.7.7.-)		FIG00019251	icw(1);CBSS-349161.4.peg.2417 isu;DNA-replication icw(1);Macromolecular_synthesis_operon
NC_019425.2	fig|1449341.18.peg.1663	peg	NC_019425.2_1799661_1797946	1799661	1797946	-	ABC transporter, ATP-binding protein		FIG00744535	ff
NC_019425.2	fig|1449341.18.peg.1664	peg	NC_019425.2_1799761_1799642	1799761	1799642	-	hypothetical protein
NC_019425.2	fig|1449341.18.peg.1665	peg	NC_019425.2_1801944_1799860	1801944	1799860	-	Glycyl-tRNA synthetase beta chain (EC 6.1.1.14)		FIG00000448	icw(1);tRNA_aminoacylation,_Gly icw(1);Glycyl-tRNA_synthetase_containing_cluster icw(1);Glycyl-tRNA_synthetase
NC_019425.2	fig|1449341.18.peg.1666	peg	NC_019425.2_1802857_1801946	1802857	1801946	-	Glycyl-tRNA synthetase alpha chain (EC 6.1.1.14)		FIG00000458	isu;tRNA_aminoacylation,_Gly isu;Glycyl-tRNA_synthetase_containing_cluster isu;Glycyl-tRNA_synthetase
NC_019425.2	fig|1449341.18.peg.1667	peg	NC_019425.2_1804198_1803215	1804198	1803215	-	Sortase A, LPXTG specific		FIG00007328	idu(4);Heme,_hemin_uptake_and_utilization_systems_in_GramPositives idu(4);Sortase
NC_019425.2	fig|1449341.18.peg.1668	peg	NC_019425.2_1805541_1804351	1805541	1804351	-	hypothetical protein
NC_019425.2	fig|1449341.18.peg.1669	peg	NC_019425.2_1806648_1805863	1806648	1805863	-	DNA recombination and repair protein RecO		FIG00000315	icw(3);Glycyl-tRNA_synthetase_containing_cluster isu;DNA_repair,_bacterial_RecFOR_pathway icw(1);CBSS-176299.4.peg.1292
NC_019425.2	fig|1449341.18.peg.1670	peg	NC_019425.2_1807626_1806727	1807626	1806727	-	GTP-binding protein Era		FIG01304818	isu;Universal_GTPases icw(1);Glycyl-tRNA_synthetase_containing_cluster isu;Bacterial_Cell_Division isu;CBSS-176299.4.peg.1292
NC_019425.2	fig|1449341.18.peg.1671	peg	NC_019425.2_1808036_1807623	1808036	1807623	-	Cytidine deaminase (EC 3.5.4.5)		FIG00000720	idu(1);Murein_hydrolase_regulation_and_cell_death idu(1);tRNA_modification_Bacteria idu(1);pyrimidine_conversions
NC_019425.2	fig|1449341.18.peg.1672	peg	NC_019425.2_1808476_1808051	1808476	1808051	-	Diacylglycerol kinase (EC 2.7.1.107)		FIG00229216	isu;Glycerolipid_and_Glycerophospholipid_Metabolism_in_Bacteria
NC_019425.2	fig|1449341.18.peg.1673	peg	NC_019425.2_1808936_1808460	1808936	1808460	-	Metal-dependent hydrolase YbeY, involved in rRNA and/or ribosome maturation and assembly		FIG01954455	icw(1);Glycyl-tRNA_synthetase_containing_cluster icw(2);CBSS-56780.10.peg.1536
NC_019425.2	fig|1449341.18.peg.1674	peg	NC_019425.2_1811127_1808956	1811127	1808956	-	Membrane protein containing HD superfamily hydrolase domain, YQFF ortholog		FIG00002508	isu;CBSS-56780.10.peg.1536
NC_019425.2	fig|1449341.18.peg.1675	peg	NC_019425.2_1812125_1811139	1812125	1811139	-	Phosphate starvation-inducible protein PhoH, predicted ATPase		FIG00045341	isu;Inteins icw(3);Glycyl-tRNA_synthetase_containing_cluster icw(1);CBSS-56780.10.peg.1536 isu;Phosphate_metabolism
NC_019425.2	fig|1449341.18.peg.1676	peg	NC_019425.2_1812598_1812326	1812598	1812326	-	hypothetical protein
NC_019425.2	fig|1449341.18.peg.1677	peg	NC_019425.2_1813162_1812716	1813162	1812716	-	Transcriptional regulator, MarR family
NC_019425.2	fig|1449341.18.peg.1678	peg	NC_019425.2_1813727_1813284	1813727	1813284	-	Transamidase GatB domain protein		FIG00012764	isu;Macromolecular_synthesis_operon
NC_019425.2	fig|1449341.18.peg.1679	peg	NC_019425.2_1813934_1813761	1813934	1813761	-	SSU ribosomal protein S21p		FIG00000178	icw(1);Macromolecular_synthesis_operon isu;Ribosome_SSU_bacterial
NC_019425.2	fig|1449341.18.peg.1680	peg	NC_019425.2_1814687_1814268	1814687	1814268	-	Zinc uptake regulation protein ZUR		FIG00000479	isu;Oxidative_stress isu;Glycyl-tRNA_synthetase_containing_cluster
NC_019425.2	fig|1449341.18.peg.1681	peg	NC_019425.2_1814920_1815543	1814920	1815543	+	CBS domain protein, lmo1865 homolog		FIG00001987	ff
NC_019425.2	fig|1449341.18.peg.1682	peg	NC_019425.2_1815586_1816386	1815586	1816386	+	ATP/GTP-binding protein, SA1392 homolog		FIG00073539	ff
NC_019425.2	fig|1449341.18.peg.1683	peg	NC_019425.2_1816583_1817413	1816583	1817413	+	ATP/GTP-binding protein, SA1392 homolog		FIG00073539	ff
NC_019425.2	fig|1449341.18.peg.1684	peg	NC_019425.2_1818135_1817524	1818135	1817524	-	Translation elongation factor Tu		FIG00000039	icw(2);Universal_GTPases icw(2);Translation_elongation_factors_bacterial icw(3);Mycobacterium_virulence_operon_involved_in_protein_synthesis_(SSU_ribosomal_proteins)
NC_019425.2	fig|1449341.18.peg.1685	peg	NC_019425.2_1818710_1818141	1818710	1818141	-	Translation elongation factor Tu		FIG00000039	icw(2);Universal_GTPases icw(2);Translation_elongation_factors_bacterial icw(3);Mycobacterium_virulence_operon_involved_in_protein_synthesis_(SSU_ribosomal_proteins)
NC_019425.2	fig|1449341.18.peg.1686	peg	NC_019425.2_1820856_1818772	1820856	1818772	-	Translation elongation factor G		FIG01969619	idu(1);Tetracycline_resistance,_ribosome_protection_type,_too idu(1);Universal_GTPases idu(1);Translation_elongation_factor_G_family idu(1);Translation_elongation_factors_bacterial idu(1);Tetracycline_resistance,_ribosome_protection_type icw(1);Mycobacterium_virulence_operon_involved_in_protein_synthesis_(SSU_ribosomal_proteins)
NC_019425.2	fig|1449341.18.peg.1687	peg	NC_019425.2_1821368_1820898	1821368	1820898	-	SSU ribosomal protein S7p (S5e)		FIG00000209	icw(1);Ribosome_SSU_bacterial idu(1);Mycobacterium_virulence_operon_involved_in_protein_synthesis_(SSU_ribosomal_proteins)
NC_019425.2	fig|1449341.18.peg.1688	peg	NC_019425.2_1821838_1821425	1821838	1821425	-	SSU ribosomal protein S12p (S23e)		FIG00000203	idu(1);Ribosomal_protein_S12p_Asp_methylthiotransferase idu(1);Ribosome_SSU_bacterial icw(4);Mycobacterium_virulence_operon_involved_in_protein_synthesis_(SSU_ribosomal_proteins)
NC_019425.2	fig|1449341.18.peg.1689	peg	NC_019425.2_1823123_1821888	1823123	1821888	-	Transposase, IS4		FIG01396189	ff
NC_019425.2	fig|1449341.18.peg.1690	peg	NC_019425.2_1824953_1824120	1824953	1824120	-	Beta-propeller domains of methanol dehydrogenase type
NC_019425.2	fig|1449341.18.peg.1691	peg	NC_019425.2_1825560_1824994	1825560	1824994	-	LemA family protein		FIG01185449	ff
NC_019425.2	fig|1449341.18.peg.1692	peg	NC_019425.2_1826064_1825654	1826064	1825654	-	PsiE protein homolog
NC_019425.2	fig|1449341.18.peg.1693	peg	NC_019425.2_1826388_1827077	1826388	1827077	+	two-component response regulator
NC_019425.2	fig|1449341.18.peg.1694	peg	NC_019425.2_1827410_1828342	1827410	1828342	+	ABC transporter, ATP-binding protein		FIG00744535	ff
NC_019425.2	fig|1449341.18.peg.1695	peg	NC_019425.2_1828342_1829181	1828342	1829181	+	hypothetical protein
NC_019425.2	fig|1449341.18.peg.1696	peg	NC_019425.2_1829221_1830129	1829221	1830129	+	Sensory transduction histidine kinase
NC_019425.2	fig|1449341.18.peg.1697	peg	NC_019425.2_1832046_1830190	1832046	1830190	-	Integral membrane protein
NC_019425.2	fig|1449341.18.peg.1698	peg	NC_019425.2_1833091_1832186	1833091	1832186	-	Endonuclease IV (EC 3.1.21.2)		FIG00000899	isu;DNA_repair,_bacterial
NC_019425.2	fig|1449341.18.peg.1699	peg	NC_019425.2_1833230_1833976	1833230	1833976	+	Oxygen-insensitive NADPH nitroreductase (EC 1.-.-.-)		FIG00904859	ff
NC_019425.2	fig|1449341.18.peg.1700	peg	NC_019425.2_1834789_1834022	1834789	1834022	-	FIG00629318: hypothetical protein		FIG00629317	ff
NC_019425.2	fig|1449341.18.peg.1701	peg	NC_019425.2_1835813_1834791	1835813	1834791	-	Protease IV (EC 3.4.21.-)		FIG01327138	ff
NC_019425.2	fig|1449341.18.peg.1702	peg	NC_019425.2_1837819_1836035	1837819	1836035	-	Aspartyl-tRNA synthetase (EC 6.1.1.12)		FIG00000750	isu;tRNA_aminoacylation,_Asp_and_Asn
NC_019425.2	fig|1449341.18.peg.1703	peg	NC_019425.2_1839175_1837850	1839175	1837850	-	Histidyl-tRNA synthetase (EC 6.1.1.21)		FIG00000087	isu;tRNA_aminoacylation,_His
NC_019425.2	fig|1449341.18.peg.1704	peg	NC_019425.2_1839891_1841207	1839891	1841207	+	N-acetylmuramoyl-L-alanine amidase (EC 3.5.1.28)		FIG00001385	idu(12);Murein_Hydrolases idu(12);Recycling_of_Peptidoglycan_Amino_Acids
NC_019425.2	fig|1449341.18.peg.1705	peg	NC_019425.2_1841701_1841255	1841701	1841255	-	D-tyrosyl-tRNA(Tyr) deacylase (EC 3.6.1.n1)		FIG00000473	ff
NC_019425.2	fig|1449341.18.peg.1706	peg	NC_019425.2_1843975_1841765	1843975	1841765	-	GTP pyrophosphokinase (EC 2.7.6.5), (p)ppGpp synthetase I		FIG00005237	isu;Stringent_Response,_(p)ppGpp_metabolism isu;CBSS-176299.4.peg.1292
NC_019425.2	fig|1449341.18.peg.1707	peg	NC_019425.2_1845126_1844371	1845126	1844371	-	Extracellular protein
NC_019425.2	fig|1449341.18.peg.1708	peg	NC_019425.2_1847688_1845136	1847688	1845136	-	cell surface protein
NC_019425.2	fig|1449341.18.peg.1709	peg	NC_019425.2_1849346_1848210	1849346	1848210	-	putative peptidase
NC_019425.2	fig|1449341.18.peg.1710	peg	NC_019425.2_1850249_1849536	1850249	1849536	-	Deoxyribose-phosphate aldolase (EC 4.1.2.4)		FIG00000450	idu(1);Deoxyribose_and_Deoxynucleoside_Catabolism
NC_019425.2	fig|1449341.18.peg.1711	peg	NC_019425.2_1851053_1850289	1851053	1850289	-	Ribosomal RNA small subunit methyltransferase E (EC 2.1.1.-)		FIG00000248	isu;Heat_shock_dnaK_gene_cluster_extended isu;RNA_methylation
NC_019425.2	fig|1449341.18.peg.1712	peg	NC_019425.2_1852004_1851054	1852004	1851054	-	Ribosomal protein L11 methyltransferase (EC 2.1.1.-)		FIG00000346	icw(1);Heat_shock_dnaK_gene_cluster_extended isu;Ribosome_biogenesis_bacterial
NC_019425.2	fig|1449341.18.peg.1713	peg	NC_019425.2_1852768_1852277	1852768	1852277	-	hypothetical protein
NC_019425.2	fig|1449341.18.peg.1714	peg	NC_019425.2_1853399_1852785	1853399	1852785	-	DNA-3-methyladenine glycosylase II (EC 3.2.2.21)		FIG00001134	idu(1);DNA_Repair_Base_Excision
NC_019425.2	fig|1449341.18.peg.1715	peg	NC_019425.2_1853693_1854007	1853693	1854007	+	FIG00629146: hypothetical protein		FIG00629145	ff
NC_019425.2	fig|1449341.18.peg.1716	peg	NC_019425.2_1855261_1854095	1855261	1854095	-	Mannitol-1-phosphate 5-dehydrogenase (EC 1.1.1.17)		FIG00001427	icw(2);Mannitol_Utilization
NC_019425.2	fig|1449341.18.peg.1717	peg	NC_019425.2_1855702_1855262	1855702	1855262	-	PTS system, mannitol-specific IIA component		FIG00001811	ff
NC_019425.2	fig|1449341.18.peg.1718	peg	NC_019425.2_1857796_1855718	1857796	1855718	-	Mannitol operon activator, BglG family		FIG00003678	idu(2);Mannitol_Utilization
NC_019425.2	fig|1449341.18.peg.1719	peg	NC_019425.2_1859305_1857875	1859305	1857875	-	PTS system, mannitol-specific IIB component (EC 2.7.1.69) / PTS system, mannitol-specific IIC component (EC 2.7.1.69)		FIG00001885	icw(1);Mannitol_Utilization icw(2);Mannitol_Utilization
NC_019425.2	fig|1449341.18.peg.1720	peg	NC_019425.2_1859776_1860348	1859776	1860348	+	hypothetical protein
NC_019425.2	fig|1449341.18.peg.1721	peg	NC_019425.2_1861429_1860413	1861429	1860413	-	Muramoyltetrapeptide carboxypeptidase (EC 3.4.17.13)		FIG00004788	idu(1);Murein_Hydrolases idu(1);Recycling_of_Peptidoglycan_Amino_Acids idu(1);Metallocarboxypeptidases_(EC_3.4.17.-)
NC_019425.2	fig|1449341.18.peg.1722	peg	NC_019425.2_1861570_1862031	1861570	1862031	+	hypothetical protein
NC_019425.2	fig|1449341.18.peg.1723	peg	NC_019425.2_1862440_1862234	1862440	1862234	-	hypothetical protein
NC_019425.2	fig|1449341.18.peg.1724	peg	NC_019425.2_1862583_1863704	1862583	1863704	+	hypothetical protein
NC_019425.2	fig|1449341.18.peg.1725	peg	NC_019425.2_1864207_1863794	1864207	1863794	-	hypothetical protein
NC_019425.2	fig|1449341.18.peg.1726	peg	NC_019425.2_1864530_1865258	1864530	1865258	+	Conserved membrane protein
NC_019425.2	fig|1449341.18.peg.1727	peg	NC_019425.2_1865728_1865555	1865728	1865555	-	hypothetical protein
NC_019425.2	fig|1449341.18.peg.1728	peg	NC_019425.2_1865931_1866353	1865931	1866353	+	Phage transcriptional regulator, Cro/CI family		FIG01114367	ff
NC_019425.2	fig|1449341.18.peg.1729	peg	NC_019425.2_1866873_1867523	1866873	1867523	+	Phage protein
NC_019425.2	fig|1449341.18.peg.1730	peg	NC_019425.2_1867669_1868811	1867669	1868811	+	Phage integrase
NC_019425.2	fig|1449341.18.peg.1731	peg	NC_019425.2_1869510_1869169	1869510	1869169	-	hypothetical protein
NC_019425.2	fig|1449341.18.peg.1732	peg	NC_019425.2_1870327_1869845	1870327	1869845	-	hypothetical protein
NC_019425.2	fig|1449341.18.peg.1733	peg	NC_019425.2_1871648_1870521	1871648	1870521	-	N-acetylmuramoyl-L-alanine amidase (EC 3.5.1.28)		FIG00001385	idu(12);Murein_Hydrolases idu(12);Recycling_of_Peptidoglycan_Amino_Acids
NC_019425.2	fig|1449341.18.peg.1734	peg	NC_019425.2_1871961_1871701	1871961	1871701	-	Phage holin			icw(1);Phage_lysis_modules
NC_019425.2	fig|1449341.18.peg.1735	peg	NC_019425.2_1872210_1871980	1872210	1871980	-	Phage holin			icw(1);Phage_lysis_modules
NC_019425.2	fig|1449341.18.peg.1736	peg	NC_019425.2_1873636_1872236	1873636	1872236	-	YOMR protein
NC_019425.2	fig|1449341.18.peg.1737	peg	NC_019425.2_1874286_1873651	1874286	1873651	-	hypothetical protein
NC_019425.2	fig|1449341.18.peg.1738	peg	NC_019425.2_1875457_1874279	1875457	1874279	-	putative bacteriophage protein
NC_019425.2	fig|1449341.18.peg.1739	peg	NC_019425.2_1875818_1875450	1875818	1875450	-	hypothetical protein
NC_019425.2	fig|1449341.18.peg.1740	peg	NC_019425.2_1876033_1875818	1876033	1875818	-	hypothetical protein
NC_019425.2	fig|1449341.18.peg.1741	peg	NC_019425.2_1876956_1876153	1876956	1876153	-	hypothetical protein
NC_019425.2	fig|1449341.18.peg.1742	peg	NC_019425.2_1877293_1876949	1877293	1876949	-	hypothetical protein
NC_019425.2	fig|1449341.18.peg.1743	peg	NC_019425.2_1877862_1877308	1877862	1877308	-	LysM domain protein
NC_019425.2	fig|1449341.18.peg.1744	peg	NC_019425.2_1882541_1877865	1882541	1877865	-	Phage tail length tape-measure protein		FIG00011468	idu(4);Phage_tail_proteins idu(4);Phage_tail_proteins_2
NC_019425.2	fig|1449341.18.peg.1745	peg	NC_019425.2_1882734_1882543	1882734	1882543	-	Phage protein
NC_019425.2	fig|1449341.18.peg.1746	peg	NC_019425.2_1883050_1882715	1883050	1882715	-	hypothetical protein
NC_019425.2	fig|1449341.18.peg.1747	peg	NC_019425.2_1883503_1883105	1883503	1883105	-	FIG00631723: hypothetical protein		FIG01509216	ff
NC_019425.2	fig|1449341.18.peg.1748	peg	NC_019425.2_1884551_1883523	1884551	1883523	-	Phage-related protein		FIG01226522	ff
NC_019425.2	fig|1449341.18.peg.1749	peg	NC_019425.2_1885018_1884566	1885018	1884566	-	Phage protein
NC_019425.2	fig|1449341.18.peg.1750	peg	NC_019425.2_1885364_1885002	1885364	1885002	-	hypothetical protein
NC_019425.2	fig|1449341.18.peg.1751	peg	NC_019425.2_1885958_1885368	1885958	1885368	-	FIG00632765: hypothetical protein		FIG00632761	ff
NC_019425.2	fig|1449341.18.peg.1752	peg	NC_019425.2_1886302_1885958	1886302	1885958	-	FIG00629328: hypothetical protein		FIG00629327	ff
NC_019425.2	fig|1449341.18.peg.1753	peg	NC_019425.2_1886689_1886315	1886689	1886315	-	Phage protein
NC_019425.2	fig|1449341.18.peg.1754	peg	NC_019425.2_1887590_1886709	1887590	1886709	-	Phage protein		FIG01319482	ff
NC_019425.2	fig|1449341.18.peg.1755	peg	NC_019425.2_1888066_1887608	1888066	1887608	-	Phage protein
NC_019425.2	fig|1449341.18.peg.1756	peg	NC_019425.2_1889175_1888069	1889175	1888069	-	Phage protein		FIG01319482	ff
NC_019425.2	fig|1449341.18.peg.1757	peg	NC_019425.2_1889446_1889189	1889446	1889189	-	hypothetical protein
NC_019425.2	fig|1449341.18.peg.1758	peg	NC_019425.2_1889684_1889505	1889684	1889505	-	hypothetical protein
NC_019425.2	fig|1449341.18.peg.1759	peg	NC_019425.2_1890630_1889677	1890630	1889677	-	Phage minor capsid protein		FIG00037500	idu(5);Phage_capsid_proteins
NC_019425.2	fig|1449341.18.peg.1760	peg	NC_019425.2_1892200_1890881	1892200	1890881	-	Transposase		FIG01372619	ff
NC_019425.2	fig|1449341.18.peg.1761	peg	NC_019425.2_1892473_1892351	1892473	1892351	-	hypothetical protein
NC_019425.2	fig|1449341.18.peg.1762	peg	NC_019425.2_1893842_1892610	1893842	1892610	-	Phage terminase, large subunit		FIG00017949	idu(3);Phage_packaging_machinery
NC_019425.2	fig|1449341.18.peg.1763	peg	NC_019425.2_1894719_1893985	1894719	1893985	-	Terminase small subunit [Bacteriophage A118]
NC_019425.2	fig|1449341.18.peg.1764	peg	NC_019425.2_1895632_1894826	1895632	1894826	-	hypothetical protein
NC_019425.2	fig|1449341.18.peg.1765	peg	NC_019425.2_1897022_1896168	1897022	1896168	-	hypothetical protein
NC_019425.2	fig|1449341.18.peg.1766	peg	NC_019425.2_1897737_1897423	1897737	1897423	-	hypothetical protein
NC_019425.2	fig|1449341.18.peg.1767	peg	NC_019425.2_1899241_1898024	1899241	1898024	-	hypothetical protein
NC_019425.2	fig|1449341.18.peg.1768	peg	NC_019425.2_1899850_1899269	1899850	1899269	-	hypothetical protein
NC_019425.2	fig|1449341.18.peg.1769	peg	NC_019425.2_1900120_1899941	1900120	1899941	-	hypothetical protein
NC_019425.2	fig|1449341.18.peg.1770	peg	NC_019425.2_1900497_1900261	1900497	1900261	-	hypothetical protein
NC_019425.2	fig|1449341.18.peg.1771	peg	NC_019425.2_1901057_1900500	1901057	1900500	-	hypothetical protein
NC_019425.2	fig|1449341.18.peg.1772	peg	NC_019425.2_1901575_1901060	1901575	1901060	-	hypothetical protein
NC_019425.2	fig|1449341.18.peg.1773	peg	NC_019425.2_1901858_1901577	1901858	1901577	-	Phage protein
NC_019425.2	fig|1449341.18.peg.1774	peg	NC_019425.2_1902112_1901858	1902112	1901858	-	Phage protein
NC_019425.2	fig|1449341.18.peg.1775	peg	NC_019425.2_1902324_1902109	1902324	1902109	-	hypothetical protein
NC_019425.2	fig|1449341.18.peg.1776	peg	NC_019425.2_1902544_1902317	1902544	1902317	-	hypothetical protein
NC_019425.2	fig|1449341.18.peg.1777	peg	NC_019425.2_1902765_1902532	1902765	1902532	-	hypothetical protein
NC_019425.2	fig|1449341.18.peg.1778	peg	NC_019425.2_1903568_1902762	1903568	1902762	-	Methyltransferase
NC_019425.2	fig|1449341.18.peg.1779	peg	NC_019425.2_1903942_1903565	1903942	1903565	-	hypothetical protein
NC_019425.2	fig|1449341.18.peg.1780	peg	NC_019425.2_1904198_1903947	1904198	1903947	-	hypothetical protein
NC_019425.2	fig|1449341.18.peg.1781	peg	NC_019425.2_1905004_1904198	1905004	1904198	-	Chromosome replication initiation protein DnaD		FIG00001781	idu(1);Control_of_cell_elongation_-_division_cycle_in_Bacilli
NC_019425.2	fig|1449341.18.peg.1782	peg	NC_019425.2_1905718_1905023	1905718	1905023	-	Metallo-beta-lactamase superfamily domain protein in prophage		FIG00021484	idu(1);Heme,_hemin_uptake_and_utilization_systems_in_GramPositives
NC_019425.2	fig|1449341.18.peg.1783	peg	NC_019425.2_1906848_1905706	1906848	1905706	-	FIG00629478: hypothetical protein		FIG00629475	ff
NC_019425.2	fig|1449341.18.peg.1784	peg	NC_019425.2_1907104_1906838	1907104	1906838	-	hypothetical protein
NC_019425.2	fig|1449341.18.peg.1785	peg	NC_019425.2_1909131_1907104	1909131	1907104	-	ATPase involved in DNA repair, phage associated
NC_019425.2	fig|1449341.18.peg.1786	peg	NC_019425.2_1909340_1909131	1909340	1909131	-	hypothetical protein
NC_019425.2	fig|1449341.18.peg.1787	peg	NC_019425.2_1909694_1909548	1909694	1909548	-	hypothetical protein
NC_019425.2	fig|1449341.18.peg.1788	peg	NC_019425.2_1910066_1909824	1910066	1909824	-	hypothetical protein
NC_019425.2	fig|1449341.18.peg.1789	peg	NC_019425.2_1910605_1910084	1910605	1910084	-	hypothetical protein
NC_019425.2	fig|1449341.18.peg.1790	peg	NC_019425.2_1910838_1910602	1910838	1910602	-	hypothetical protein
NC_019425.2	fig|1449341.18.peg.1791	peg	NC_019425.2_1911263_1911652	1911263	1911652	+	hypothetical protein
NC_019425.2	fig|1449341.18.peg.1792	peg	NC_019425.2_1911889_1913208	1911889	1913208	+	Transposase		FIG01372619	ff
NC_019425.2	fig|1449341.18.peg.1793	peg	NC_019425.2_1913929_1915005	1913929	1915005	+	Prophage Lp2 protein 6		FIG01312321	ff
NC_019425.2	fig|1449341.18.peg.1794	peg	NC_019425.2_1915063_1915608	1915063	1915608	+	hypothetical protein
NC_019425.2	fig|1449341.18.peg.1795	peg	NC_019425.2_1915761_1916909	1915761	1916909	+	Phage integrase
NC_019425.2	fig|1449341.18.peg.1796	peg	NC_019425.2_1918834_1916999	1918834	1916999	-	Translation elongation factor LepA		FIG00000165	isu;Universal_GTPases icw(3);Heat_shock_dnaK_gene_cluster_extended isu;Translation_elongation_factors_bacterial
NC_019425.2	fig|1449341.18.peg.1797	peg	NC_019425.2_1920208_1919030	1920208	1919030	-	Chaperone protein DnaJ		FIG00000070	icw(3);GroEL_GroES icw(2);Heat_shock_dnaK_gene_cluster_extended icw(2);Protein_chaperones
NC_019425.2	fig|1449341.18.peg.1798	peg	NC_019425.2_1922188_1920356	1922188	1920356	-	Chaperone protein DnaK		FIG00023369	icw(2);GroEL_GroES icw(1);Heat_shock_dnaK_gene_cluster_extended icw(1);Protein_chaperones
NC_019425.2	fig|1449341.18.peg.1799	peg	NC_019425.2_1922894_1922343	1922894	1922343	-	Heat shock protein GrpE		FIG00000103	isu;GroEL_GroES icw(3);Heat_shock_dnaK_gene_cluster_extended isu;Protein_chaperones
NC_019425.2	fig|1449341.18.peg.1800	peg	NC_019425.2_1923950_1922913	1923950	1922913	-	Heat-inducible transcription repressor HrcA		FIG00000544	icw(1);GroEL_GroES isu;Heat_shock_dnaK_gene_cluster_extended
NC_019425.2	fig|1449341.18.peg.1801	peg	NC_019425.2_1924642_1924187	1924642	1924187	-	MutT/nudix family protein
NC_019425.2	fig|1449341.18.peg.1802	peg	NC_019425.2_1925082_1924678	1925082	1924678	-	Probable type II DNA modification enzyme
NC_019425.2	fig|1449341.18.peg.1803	peg	NC_019425.2_1926560_1925190	1926560	1925190	-	Argininosuccinate lyase (EC 4.3.2.1)		FIG00000333	isu;Arginine_Biosynthesis_--_gjo isu;Arginine_Biosynthesis_extended
NC_019425.2	fig|1449341.18.peg.1804	peg	NC_019425.2_1927780_1926587	1927780	1926587	-	Argininosuccinate synthase (EC 6.3.4.5)		FIG00000301	icw(1);Arginine_Biosynthesis_--_gjo icw(1);Arginine_Biosynthesis_extended
NC_019425.2	fig|1449341.18.peg.1805	peg	NC_019425.2_1928481_1927990	1928481	1927990	-	Cytosine deaminase (EC 3.5.4.1)		FIG00134368	idu(2);Creatine_and_Creatinine_Degradation idu(2);pyrimidine_conversions idu(2);CBSS-326442.4.peg.1852
NC_019425.2	fig|1449341.18.peg.1806	peg	NC_019425.2_1929641_1928493	1929641	1928493	-	Hypothetical radical SAM family enzyme in heat shock gene cluster, similarity with CPO of BS HemN-type		FIG00437313	isu;Heat_shock_dnaK_gene_cluster_extended isu;Heme_and_Siroheme_Biosynthesis
NC_019425.2	fig|1449341.18.peg.1807	peg	NC_019425.2_1930610_1929666	1930610	1929666	-	Riboflavin kinase (EC 2.7.1.26) / FMN adenylyltransferase (EC 2.7.7.2)		FIG00000220	isu;Riboflavin,_FMN_and_FAD_metabolism_in_plants icw(1);Riboflavin,_FMN_and_FAD_metabolism_in_plants isu;Riboflavin,_FMN_and_FAD_metabolism isu;Riboflavin,_FMN_and_FAD_metabolism isu;riboflavin_to_FAD isu;riboflavin_to_FAD
NC_019425.2	fig|1449341.18.peg.1808	peg	NC_019425.2_1931528_1930626	1931528	1930626	-	tRNA pseudouridine synthase B (EC 4.2.1.70)		FIG01016270	icw(1);CBSS-138119.3.peg.2719 isu;tRNA_processing isu;tRNA_modification_Bacteria icw(1);Riboflavin,_FMN_and_FAD_metabolism_in_plants isu;RNA_pseudouridine_syntheses
NC_019425.2	fig|1449341.18.peg.1809	peg	NC_019425.2_1931743_1932585	1931743	1932585	+	Hypothetical protein DUF194, DegV family		FIG00005590	idu(2);CBSS-370552.3.peg.1240
NC_019425.2	fig|1449341.18.peg.1810	peg	NC_019425.2_1932622_1933401	1932622	1933401	+	Transcription regulator [contains diacylglycerol kinase catalytic domain]		FIG00001646	ff
NC_019425.2	fig|1449341.18.peg.1811	peg	NC_019425.2_1933398_1933514	1933398	1933514	+	hypothetical protein
NC_019425.2	fig|1449341.18.peg.1812	peg	NC_019425.2_1933681_1933535	1933681	1933535	-	hypothetical protein
NC_019425.2	fig|1449341.18.peg.1813	peg	NC_019425.2_1934077_1933844	1934077	1933844	-	hypothetical protein
NC_019425.2	fig|1449341.18.peg.1814	peg	NC_019425.2_1934210_1934079	1934210	1934079	-	hypothetical protein
NC_019425.2	fig|1449341.18.peg.1815	peg	NC_019425.2_1934846_1934250	1934846	1934250	-	hypothetical protein
NC_019425.2	fig|1449341.18.peg.1816	peg	NC_019425.2_1935336_1934989	1935336	1934989	-	Ribosome-binding factor A		FIG00000164	icw(1);CBSS-138119.3.peg.2719 icw(4);NusA-TFII_Cluster icw(1);Translation_initiation_factors_bacterial
NC_019425.2	fig|1449341.18.peg.1817	peg	NC_019425.2_1937877_1935370	1937877	1935370	-	Translation initiation factor 2		FIG00000102	isu;CBSS-138119.3.peg.2719 isu;Universal_GTPases isu;Inteins isu;NusA-TFII_Cluster isu;Translation_initiation_factors_bacterial
NC_019425.2	fig|1449341.18.peg.1818	peg	NC_019425.2_1938198_1937893	1938198	1937893	-	ribosomal protein L7Ae family protein		FIG00001489	icw(5);NusA-TFII_Cluster isu;Transcription_factors_bacterial
NC_019425.2	fig|1449341.18.peg.1819	peg	NC_019425.2_1938479_1938195	1938479	1938195	-	COG2740: Predicted nucleic-acid-binding protein implicated in transcription termination		FIG00001133	icw(2);NusA-TFII_Cluster icw(1);Transcription_factors_bacterial
NC_019425.2	fig|1449341.18.peg.1820	peg	NC_019425.2_1939773_1938496	1939773	1938496	-	Transcription termination protein NusA		FIG00000168	icw(3);NusA-TFII_Cluster icw(3);Transcription_factors_bacterial
NC_019425.2	fig|1449341.18.peg.1821	peg	NC_019425.2_1940280_1939807	1940280	1939807	-	FIG000325: clustered with transcription termination protein NusA		FIG00000325	icw(1);NusA-TFII_Cluster icw(2);Transcription_factors_bacterial
NC_019425.2	fig|1449341.18.peg.1822	peg	NC_019425.2_1940781_1940984	1940781	1940984	+	hypothetical protein
NC_019425.2	fig|1449341.18.peg.1823	peg	NC_019425.2_1945381_1941032	1945381	1941032	-	DNA polymerase III alpha subunit (EC 2.7.7.7)		FIG00008411	idu(2);Phage_replication idu(2);Inteins idu(2);DNA-replication idu(2);CBSS-269801.1.peg.809
NC_019425.2	fig|1449341.18.peg.1824	peg	NC_019425.2_1947205_1945499	1947205	1945499	-	Prolyl-tRNA synthetase (EC 6.1.1.15), bacterial type		FIG00000069	isu;tRNA_aminoacylation,_Pro
NC_019425.2	fig|1449341.18.peg.1825	peg	NC_019425.2_1948601_1947330	1948601	1947330	-	Membrane-associated zinc metalloprotease		FIG00002803	ff
NC_019425.2	fig|1449341.18.peg.1826	peg	NC_019425.2_1949757_1948615	1949757	1948615	-	1-deoxy-D-xylulose 5-phosphate reductoisomerase (EC 1.1.1.267)		FIG00000401	isu;CBSS-83331.1.peg.3039 isu;Isoprenoid_Biosynthesis
NC_019425.2	fig|1449341.18.peg.1827	peg	NC_019425.2_1950602_1949817	1950602	1949817	-	Phosphatidate cytidylyltransferase (EC 2.7.7.41)		FIG00000097	isu;Glycerolipid_and_Glycerophospholipid_Metabolism_in_Bacteria
NC_019425.2	fig|1449341.18.peg.1828	peg	NC_019425.2_1951767_1950991	1951767	1950991	-	Undecaprenyl diphosphate synthase (EC 2.5.1.31)		FIG00000110	isu;Polyprenyl_Diphosphate_Biosynthesis isu;Isoprenoinds_for_Quinones icw(1);CBSS-83331.1.peg.3039 icw(1);Isoprenoid_Biosynthesis
NC_019425.2	fig|1449341.18.peg.1829	peg	NC_019425.2_1952060_1952329	1952060	1952329	+	hypothetical protein
NC_019425.2	fig|1449341.18.peg.1830	peg	NC_019425.2_1953052_1952495	1953052	1952495	-	Ribosome recycling factor		FIG00000202	icw(1);Ribosome_recycling_related_cluster isu;Translation_termination_factors_bacterial
NC_019425.2	fig|1449341.18.peg.1831	peg	NC_019425.2_1953776_1953054	1953776	1953054	-	Uridine monophosphate kinase (EC 2.7.4.22)		FIG00001819	icw(3);Ribosome_recycling_related_cluster icw(2);CBSS-312309.3.peg.1965
NC_019425.2	fig|1449341.18.peg.1832	peg	NC_019425.2_1954768_1953887	1954768	1953887	-	Translation elongation factor Ts		FIG00000191	isu;Translation_elongation_factors_bacterial icw(2);Ribosome_recycling_related_cluster icw(1);CBSS-312309.3.peg.1965
NC_019425.2	fig|1449341.18.peg.1833	peg	NC_019425.2_1955729_1954935	1955729	1954935	-	SSU ribosomal protein S2p (SAe)		FIG00037273	isu;Ribosome_SSU_bacterial isu;Ribosome_recycling_related_cluster isu;CBSS-312309.3.peg.1965
NC_019425.2	fig|1449341.18.peg.1834	peg	NC_019425.2_1956394_1955942	1956394	1955942	-	spermine/spermidine acetyltransferase
NC_019425.2	fig|1449341.18.peg.1835	peg	NC_019425.2_1957730_1956483	1957730	1956483	-	Tripeptide aminopeptidase (EC 3.4.11.4)		FIG00554193	ff
NC_019425.2	fig|1449341.18.peg.1836	peg	NC_019425.2_1958308_1959966	1958308	1959966	+	Oligopeptide ABC transporter, periplasmic oligopeptide-binding protein OppA (TC 3.A.1.5.1)		FIG00432360	idu(6);ABC_transporter_oligopeptide_(TC_3.A.1.5.1) idu(6);Sex_pheromones_in_Enterococcus_faecalis_and_other_Firmicutes
NC_019425.2	fig|1449341.18.peg.1837	peg	NC_019425.2_1960211_1960924	1960211	1960924	+	Putative FMN hydrolase (EC 3.1.3.-); 5-Amino-6-(5'-phosphoribitylamino)uracil phosphatase		FIG00001529	isu;Riboflavin,_FMN_and_FAD_metabolism_in_plants isu;Riboflavin,_FMN_and_FAD_metabolism
NC_019425.2	fig|1449341.18.peg.1838	peg	NC_019425.2_1961814_1960978	1961814	1960978	-	hypothetical protein
NC_019425.2	fig|1449341.18.peg.1839	peg	NC_019425.2_1964394_1961824	1964394	1961824	-	COG0553: Superfamily II DNA/RNA helicases, SNF2 family		FIG00628295	ff
NC_019425.2	fig|1449341.18.peg.1840	peg	NC_019425.2_1965052_1964399	1965052	1964399	-	COG0553: Superfamily II DNA/RNA helicases, SNF2 family		FIG00628295	ff
NC_019425.2	fig|1449341.18.peg.1841	peg	NC_019425.2_1967583_1965217	1967583	1965217	-	Exonuclease SbcC		FIG01304601	icw(2);DNA_repair,_bacterial icw(1);Rad50-Mre11_DNA_repair_cluster
NC_019425.2	fig|1449341.18.peg.1842	peg	NC_019425.2_1968364_1967597	1968364	1967597	-	Exonuclease SbcC		FIG01304601	icw(2);DNA_repair,_bacterial icw(1);Rad50-Mre11_DNA_repair_cluster
NC_019425.2	fig|1449341.18.peg.1843	peg	NC_019425.2_1969512_1968361	1969512	1968361	-	Exonuclease SbcD		FIG00000782	isu;DNA_repair,_bacterial icw(2);Rad50-Mre11_DNA_repair_cluster
NC_019425.2	fig|1449341.18.peg.1844	peg	NC_019425.2_1969713_1970330	1969713	1970330	+	1-acyl-sn-glycerol-3-phosphate acyltransferase (EC 2.3.1.51)		FIG00005243	isu;Glycerolipid_and_Glycerophospholipid_Metabolism_in_Bacteria isu;Ribosome_post-transcriptional_modification_and_chromosomal_segregation_cluster
NC_019425.2	fig|1449341.18.peg.1845	peg	NC_019425.2_1971444_1970413	1971444	1970413	-	2,4-dienoyl-CoA reductase [NADPH] (EC 1.3.1.34)		FIG00517072	ff
NC_019425.2	fig|1449341.18.peg.1846	peg	NC_019425.2_1973473_1971683	1973473	1971683	-	Lipid A export ATP-binding/permease protein MsbA		FIG00017059	ff
NC_019425.2	fig|1449341.18.peg.1847	peg	NC_019425.2_1975224_1973473	1975224	1973473	-	Lipid A export ATP-binding/permease protein MsbA		FIG00017059	ff
NC_019425.2	fig|1449341.18.peg.1848	peg	NC_019425.2_1975644_1975408	1975644	1975408	-	FIG00627214: hypothetical protein		FIG00627212	ff
NC_019425.2	fig|1449341.18.peg.1849	peg	NC_019425.2_1977853_1975862	1977853	1975862	-	Transketolase (EC 2.2.1.1)		FIG01259454	isu;Calvin-Benson_cycle isu;Pentose_phosphate_pathway
NC_019425.2	fig|1449341.18.peg.1850	peg	NC_019425.2_1978591_1978352	1978591	1978352	-	FIG00628157: hypothetical protein		FIG00628152	ff
NC_019425.2	fig|1449341.18.peg.1851	peg	NC_019425.2_1978761_1979384	1978761	1979384	+	SOS-response repressor and protease LexA (EC 3.4.21.88)		FIG00000510	isu;DNA_repair,_bacterial_UmuCD_system isu;DNA_repair,_bacterial
NC_019425.2	fig|1449341.18.peg.1852	peg	NC_019425.2_1979639_1979932	1979639	1979932	+	hypothetical protein
NC_019425.2	fig|1449341.18.peg.1853	peg	NC_019425.2_1980118_1980393	1980118	1980393	+	hypothetical protein
NC_019425.2	fig|1449341.18.peg.1854	peg	NC_019425.2_1980654_1981013	1980654	1981013	+	FIG01233051: hypothetical protein		FIG01233050	ff
NC_019425.2	fig|1449341.18.peg.1855	peg	NC_019425.2_1981861_1981361	1981861	1981361	-	hypothetical membrane protein
NC_019425.2	fig|1449341.18.peg.1856	peg	NC_019425.2_1982698_1982186	1982698	1982186	-	Adenine phosphoribosyltransferase (EC 2.4.2.7)		FIG00000277	isu;Purine_conversions icw(1);cAMP_signaling_in_bacteria
NC_019425.2	fig|1449341.18.peg.1857	peg	NC_019425.2_1985043_1982716	1985043	1982716	-	Single-stranded-DNA-specific exonuclease RecJ (EC 3.1.-.-)		FIG00060517	isu;DNA_Repair_Base_Excision isu;DNA-replication isu;DNA_repair,_bacterial_RecFOR_pathway
NC_019425.2	fig|1449341.18.peg.1858	peg	NC_019425.2_1985199_1985636	1985199	1985636	+	ElaA protein		FIG00139273	isu;cAMP_signaling_in_bacteria
NC_019425.2	fig|1449341.18.peg.1859	peg	NC_019425.2_1986344_1985706	1986344	1985706	-	membrane protein, putative		FIG00439698	ff
NC_019425.2	fig|1449341.18.peg.1860	peg	NC_019425.2_1986987_1986595	1986987	1986595	-	unknown
NC_019425.2	fig|1449341.18.peg.1861	peg	NC_019425.2_1988118_1987315	1988118	1987315	-	Oxidoreductase, short-chain dehydrogenase/reductase family
NC_019425.2	fig|1449341.18.peg.1862	peg	NC_019425.2_1989086_1988148	1989086	1988148	-	Ribonuclease Z (EC 3.1.26.11)		FIG00000828	isu;tRNA_processing
NC_019425.2	fig|1449341.18.peg.1863	peg	NC_019425.2_1991070_1989196	1991070	1989196	-	Acyltransferase		FIG01336741	ff
NC_019425.2	fig|1449341.18.peg.1864	peg	NC_019425.2_1992604_1991291	1992604	1991291	-	GTP-binding protein Obg		FIG00000169	isu;Universal_GTPases isu;CBSS-176279.3.peg.868
NC_019425.2	fig|1449341.18.peg.1865	peg	NC_019425.2_1993728_1992970	1993728	1992970	-	Cellobiose phosphotransferase system YdjC-like protein		FIG01955899	icw(1);Beta-Glucoside_Metabolism
NC_019425.2	fig|1449341.18.peg.1866	peg	NC_019425.2_1994476_1993784	1994476	1993784	-	cell wall surface anchor family protein
NC_019425.2	fig|1449341.18.peg.1867	peg	NC_019425.2_1995802_1994711	1995802	1994711	-	Outer surface protein of unknown function, cellobiose operon		FIG00001904	idu(4);Beta-Glucoside_Metabolism
NC_019425.2	fig|1449341.18.peg.1868	peg	NC_019425.2_1996149_1996919	1996149	1996919	+	Peptidyl-prolyl cis-trans isomerase (EC 5.2.1.8)		FIG01955868	idu(1);Queuosine-Archaeosine_Biosynthesis
NC_019425.2	fig|1449341.18.peg.1869	peg	NC_019425.2_1996992_1997555	1996992	1997555	+	FIG01228809: hypothetical protein		FIG01228808	ff
NC_019425.2	fig|1449341.18.peg.1870	peg	NC_019425.2_1997830_1997621	1997830	1997621	-	FIG007303: uncharacterized protein
NC_019425.2	fig|1449341.18.peg.1871	peg	NC_019425.2_1998176_1997871	1998176	1997871	-	Rhodanese-like domain protein		FIG00003495	ff
NC_019425.2	fig|1449341.18.peg.1872	peg	NC_019425.2_1999828_1998179	1999828	1998179	-	CoA-disulfide reductase (EC 1.8.1.14)		FIG00009736	isu;CoA_disulfide_thiol-disulfide_redox_system
NC_019425.2	fig|1449341.18.peg.1873	peg	NC_019425.2_2000226_1999831	2000226	1999831	-	Rhodanese-like domain protein		FIG00003495	ff
NC_019425.2	fig|1449341.18.peg.1874	peg	NC_019425.2_2000492_2000223	2000492	2000223	-	ABC transporter, ATP-binding protein
NC_019425.2	fig|1449341.18.peg.1875	peg	NC_019425.2_2000802_2000578	2000802	2000578	-	conserved hypothetical protein
NC_019425.2	fig|1449341.18.peg.1876	peg	NC_019425.2_2001095_2002174	2001095	2002174	+	RecA protein		FIG00000234	idu(1);DNA_repair,_bacterial_UmuCD_system idu(1);DNA-replication idu(1);DNA_repair_system_including_RecA,_MutS_and_a_hypothetical_protein idu(1);DNA_repair,_bacterial_RecFOR_pathway idu(1);CBSS-257314.1.peg.676 idu(1);CBSS-469378.4.peg.430 idu(1);DNA_repair,_bacterial
NC_019425.2	fig|1449341.18.peg.1877	peg	NC_019425.2_2002333_2002866	2002333	2002866	+	Rrf2 family transcriptional regulator		FIG00001408	idu(1);Rrf2_family_transcriptional_regulators
NC_019425.2	fig|1449341.18.peg.1878	peg	NC_019425.2_2003475_2002993	2003475	2002993	-	hypothetical protein
NC_019425.2	fig|1449341.18.peg.1879	peg	NC_019425.2_2003950_2004702	2003950	2004702	+	Transcriptional repressor of the fructose operon, DeoR family		FIG00001452	icw(1);Fructose_utilization
NC_019425.2	fig|1449341.18.peg.1880	peg	NC_019425.2_2004699_2005613	2004699	2005613	+	Tagatose-6-phosphate kinase (EC 2.7.1.144) / 1-phosphofructokinase (EC 2.7.1.56)		FIG00460883	icw(2);Fructose_utilization idu(1);Lactose_and_Galactose_Uptake_and_Utilization idu(1);D-Tagatose_and_Galactitol_Utilization
NC_019425.2	fig|1449341.18.peg.1881	peg	NC_019425.2_2005634_2007523	2005634	2007523	+	PTS system, fructose-specific IIA component (EC 2.7.1.69) / PTS system, fructose-specific IIB component (EC 2.7.1.69) / PTS system, fructose-specific IIC component (EC 2.7.1.69)		FIG00001234	idu(3);Fructose_utilization idu(2);Fructose_utilization idu(1);Fructose_utilization
NC_019425.2	fig|1449341.18.peg.1882	peg	NC_019425.2_2008351_2007743	2008351	2007743	-	Transcriptional regulator, TetR family
NC_019425.2	fig|1449341.18.peg.1883	peg	NC_019425.2_2009163_2008348	2009163	2008348	-	ABC transporter, permease protein		FIG01288623	ff
NC_019425.2	fig|1449341.18.peg.1884	peg	NC_019425.2_2010047_2009160	2010047	2009160	-	ABC transporter, ATP-binding protein		FIG00744535	ff
NC_019425.2	fig|1449341.18.peg.1885	peg	NC_019425.2_2010239_2011363	2010239	2011363	+	Aspartate aminotransferase (EC 2.6.1.1)		FIG00719736	idu(4);Coenzyme_M_biosynthesis_--_gjo idu(4);Glutamine,_Glutamate,_Aspartate_and_Asparagine_Biosynthesis idu(4);CBSS-216591.1.peg.168 idu(4);Threonine_and_Homoserine_Biosynthesis
NC_019425.2	fig|1449341.18.peg.1886	peg	NC_019425.2_2011764_2011414	2011764	2011414	-	transcriptional regulator, MerR family
NC_019425.2	fig|1449341.18.peg.1887	peg	NC_019425.2_2012779_2012054	2012779	2012054	-	amino acid ABC transporter, ATP-binding protein
NC_019425.2	fig|1449341.18.peg.1888	peg	NC_019425.2_2014247_2012772	2014247	2012772	-	ABC-type amino acid transport system, permease and periplasmic component		FIG00751862	ff
NC_019425.2	fig|1449341.18.peg.1889	peg	NC_019425.2_2014697_2014482	2014697	2014482	-	hypothetical protein
NC_019425.2	fig|1449341.18.peg.1890	peg	NC_019425.2_2015180_2014725	2015180	2014725	-	Negative transcriptional regulator-copper transport operon		FIG00012358	idu(1);Copper_homeostasis
NC_019425.2	fig|1449341.18.peg.1891	peg	NC_019425.2_2015335_2015484	2015335	2015484	+	hypothetical protein
NC_019425.2	fig|1449341.18.peg.1892	peg	NC_019425.2_2016109_2015537	2016109	2015537	-	acetyltransferase, GNAT family
NC_019425.2	fig|1449341.18.peg.1893	peg	NC_019425.2_2016541_2016221	2016541	2016221	-	FIG00743467: hypothetical protein		FIG00743466	ff
NC_019425.2	fig|1449341.18.peg.1894	peg	NC_019425.2_2017864_2016569	2017864	2016569	-	Glutamate-1-semialdehyde aminotransferase (EC 5.4.3.8)		FIG00000338	idu(1);CBSS-196164.1.peg.461 icw(1);Heme_and_Siroheme_Biosynthesis
NC_019425.2	fig|1449341.18.peg.1895	peg	NC_019425.2_2019249_2017861	2019249	2017861	-	Glutamyl-tRNA reductase (EC 1.2.1.70)		FIG00004795	isu;Heme_and_Siroheme_Biosynthesis isu;A_Gammaproteobacteria_Cluster_Relating_to_Translation
NC_019425.2	fig|1449341.18.peg.1896	peg	NC_019425.2_2019970_2019383	2019970	2019383	-	GTP-binding protein EngB		FIG00000298	isu;Universal_GTPases
NC_019425.2	fig|1449341.18.peg.1897	peg	NC_019425.2_2021207_2020137	2021207	2020137	-	Structural protein
NC_019425.2	fig|1449341.18.peg.1898	peg	NC_019425.2_2022318_2021215	2022318	2021215	-	hypothetical protein
NC_019425.2	fig|1449341.18.peg.1899	peg	NC_019425.2_2023265_2022321	2023265	2022321	-	tail protein, putative
NC_019425.2	fig|1449341.18.peg.1900	peg	NC_019425.2_2024857_2023265	2024857	2023265	-	Phage tail length tape-measure protein			idu(4);Phage_tail_proteins idu(4);Phage_tail_proteins_2
NC_019425.2	fig|1449341.18.peg.1901	peg	NC_019425.2_2025079_2024879	2025079	2024879	-	hypothetical protein
NC_019425.2	fig|1449341.18.peg.1902	peg	NC_019425.2_2025630_2025196	2025630	2025196	-	hypothetical protein
NC_019425.2	fig|1449341.18.peg.1903	peg	NC_019425.2_2026234_2025710	2026234	2025710	-	Phage protein
NC_019425.2	fig|1449341.18.peg.1904	peg	NC_019425.2_2026913_2026569	2026913	2026569	-	hypothetical protein
NC_019425.2	fig|1449341.18.peg.1905	peg	NC_019425.2_2027173_2027042	2027173	2027042	-	hypothetical protein
NC_019425.2	fig|1449341.18.peg.1906	peg	NC_019425.2_2028389_2027145	2028389	2027145	-	ATP-dependent Clp protease ATP-binding subunit ClpX		FIG00000241	isu;Proteolysis_in_bacteria,_ATP-dependent isu;Proteasome_bacterial
NC_019425.2	fig|1449341.18.peg.1907	peg	NC_019425.2_2029757_2028645	2029757	2028645	-	RNA polymerase sigma factor RpoD		FIG00038814	idu(1);CBSS-349161.4.peg.2417 idu(1);Macromolecular_synthesis_operon idu(1);Flagellum idu(1);Transcription_initiation,_bacterial_sigma_factors
NC_019425.2	fig|1449341.18.peg.1908	peg	NC_019425.2_2031372_2030092	2031372	2030092	-	Cell division trigger factor (EC 5.2.1.8)		FIG00000286	isu;Bacterial_Cell_Division
NC_019425.2	fig|1449341.18.peg.1909	peg	NC_019425.2_2032529_2031570	2032529	2031570	-	hypothetical protein
NC_019425.2	fig|1449341.18.peg.1910	peg	NC_019425.2_2032746_2032979	2032746	2032979	+	hypothetical protein
NC_019425.2	fig|1449341.18.peg.1911	peg	NC_019425.2_2032976_2034979	2032976	2034979	+	Ferrous iron transport protein B		FIG00014199	isu;CBSS-196620.1.peg.2477 isu;Campylobacter_Iron_Metabolism
NC_019425.2	fig|1449341.18.peg.1912	peg	NC_019425.2_2035092_2035277	2035092	2035277	+	hypothetical protein
NC_019425.2	fig|1449341.18.peg.1913	peg	NC_019425.2_2035418_2035711	2035418	2035711	+	hypothetical protein
NC_019425.2	fig|1449341.18.peg.1914	peg	NC_019425.2_2036588_2035806	2036588	2035806	-	Acetyl-coenzyme A carboxyl transferase alpha chain (EC 6.4.1.2)		FIG00000442	isu;Fatty_Acid_Biosynthesis_FASII
NC_019425.2	fig|1449341.18.peg.1915	peg	NC_019425.2_2037468_2036617	2037468	2036617	-	Acetyl-coenzyme A carboxyl transferase beta chain (EC 6.4.1.2)		FIG00000437	icw(4);Fatty_Acid_Biosynthesis_FASII isu;Colicin_V_and_Bacteriocin_Production_Cluster
NC_019425.2	fig|1449341.18.peg.1916	peg	NC_019425.2_2038866_2037502	2038866	2037502	-	Biotin carboxylase of acetyl-CoA carboxylase (EC 6.3.4.14)		FIG00000420	icw(3);Fatty_Acid_Biosynthesis_FASII
NC_019425.2	fig|1449341.18.peg.1917	peg	NC_019425.2_2039302_2038871	2039302	2038871	-	3-hydroxyacyl-[acyl-carrier-protein] dehydratase, FabZ form (EC 4.2.1.59)		FIG00000393	icw(7);Fatty_Acid_Biosynthesis_FASII
NC_019425.2	fig|1449341.18.peg.1918	peg	NC_019425.2_2039798_2039328	2039798	2039328	-	Biotin carboxyl carrier protein of acetyl-CoA carboxylase		FIG00000411	icw(2);Fatty_Acid_Biosynthesis_FASII
NC_019425.2	fig|1449341.18.peg.1919	peg	NC_019425.2_2041042_2039798	2041042	2039798	-	3-oxoacyl-[acyl-carrier-protein] synthase, KASII (EC 2.3.1.179)		FIG00002246	ff
NC_019425.2	fig|1449341.18.peg.1920	peg	NC_019425.2_2041797_2041060	2041797	2041060	-	3-oxoacyl-[acyl-carrier protein] reductase (EC 1.1.1.100)		FIG00621114	idu(2);CBSS-246196.1.peg.364 icw(1);Fatty_Acid_Biosynthesis_FASII
NC_019425.2	fig|1449341.18.peg.1921	peg	NC_019425.2_2042772_2041837	2042772	2041837	-	Malonyl CoA-acyl carrier protein transacylase (EC 2.3.1.39)		FIG00000319	icw(5);Fatty_Acid_Biosynthesis_FASII
NC_019425.2	fig|1449341.18.peg.1922	peg	NC_019425.2_2043892_2042939	2043892	2042939	-	Enoyl-[acyl-carrier-protein] reductase [FMN] (EC 1.3.1.9)		FIG00007641	icw(6);Fatty_Acid_Biosynthesis_FASII
NC_019425.2	fig|1449341.18.peg.1923	peg	NC_019425.2_2044147_2043917	2044147	2043917	-	Acyl carrier protein		FIG00002328	icw(3);Fatty_Acid_Biosynthesis_FASII idu(1);Glycerolipid_and_Glycerophospholipid_Metabolism_in_Bacteria
NC_019425.2	fig|1449341.18.peg.1924	peg	NC_019425.2_2045191_2044214	2045191	2044214	-	3-oxoacyl-[acyl-carrier-protein] synthase, KASIII (EC 2.3.1.180)		FIG00015100	ff
NC_019425.2	fig|1449341.18.peg.1925	peg	NC_019425.2_2045661_2045197	2045661	2045197	-	Transcriptional regulator of fatty acid biosynthesis FabT		FIG00005771	isu;Fatty_Acid_Biosynthesis_FASII
NC_019425.2	fig|1449341.18.peg.1926	peg	NC_019425.2_2046306_2045959	2046306	2045959	-	hypothetical protein
NC_019425.2	fig|1449341.18.peg.1927	peg	NC_019425.2_2046667_2047338	2046667	2047338	+	Two-component response regulator colocalized with HrtAB transporter		FIG00011651	icw(1);Heme,_hemin_uptake_and_utilization_systems_in_GramPositives
NC_019425.2	fig|1449341.18.peg.1928	peg	NC_019425.2_2047335_2048723	2047335	2048723	+	Sensor histidine kinase colocalized with HrtAB transporter		FIG00010760	icw(2);Heme,_hemin_uptake_and_utilization_systems_in_GramPositives
NC_019425.2	fig|1449341.18.peg.1929	peg	NC_019425.2_2048794_2049882	2048794	2049882	+	Heme efflux system permease HrtB		FIG00071137	icw(3);Heme,_hemin_uptake_and_utilization_systems_in_GramPositives
NC_019425.2	fig|1449341.18.peg.1930	peg	NC_019425.2_2049882_2050556	2049882	2050556	+	Heme efflux system ATPase HrtA		FIG00006773	isu;Heme,_hemin_uptake_and_utilization_systems_in_GramPositives
NC_019425.2	fig|1449341.18.peg.1931	peg	NC_019425.2_2052558_2050654	2052558	2050654	-	Clostridial MutS2-related protein		FIG00006167	isu;DNA_repair,_bacterial_MutL-MutS_system
NC_019425.2	fig|1449341.18.rna.44	rna	NC_019425.2_2053594_2053521	2053594	2053521	-	tRNA-Arg-TCT
NC_019425.2	fig|1449341.18.peg.1932	peg	NC_019425.2_2054634_2054158	2054634	2054158	-	hypothetical protein
NC_019425.2	fig|1449341.18.peg.1933	peg	NC_019425.2_2055739_2054846	2055739	2054846	-	Transcriptional regulator, xre family
NC_019425.2	fig|1449341.18.peg.1934	peg	NC_019425.2_2057382_2056048	2057382	2056048	-	Glutamine synthetase type I (EC 6.3.1.2)		FIG00134889	isu;Glutamine,_Glutamate,_Aspartate_and_Asparagine_Biosynthesis isu;Ammonia_assimilation isu;Glutamine_synthetases isu;Peptidoglycan_Biosynthesis
NC_019425.2	fig|1449341.18.peg.1935	peg	NC_019425.2_2057857_2057465	2057857	2057465	-	Transcriptional regulator, repressor of the glutamine synthetase, MerR family			ff
NC_019425.2	fig|1449341.18.peg.1936	peg	NC_019425.2_2059378_2058128	2059378	2058128	-	Aluminum resistance protein		FIG00774347	ff
NC_019425.2	fig|1449341.18.peg.1937	peg	NC_019425.2_2060622_2059375	2060622	2059375	-	GTP-binding protein HflX		FIG00000304	idu(1);Hfl_operon idu(1);Universal_GTPases
NC_019425.2	fig|1449341.18.peg.1938	peg	NC_019425.2_2061589_2060639	2061589	2060639	-	tRNA dimethylallyltransferase (EC 2.5.1.75)		FIG00000196	isu;tRNA_processing isu;tRNA_modification_Bacteria
NC_019425.2	fig|1449341.18.peg.1939	peg	NC_019425.2_2062331_2061591	2062331	2061591	-	Glycerophosphoryl diester phosphodiesterase (EC 3.1.4.46)		FIG00002239	icw(1);Glycerol_and_Glycerol-3-phosphate_Uptake_and_Utilization idu(6);CBSS-176299.4.peg.1996A
NC_019425.2	fig|1449341.18.peg.1940	peg	NC_019425.2_2062520_2062750	2062520	2062750	+	DNA binding domain, excisionase family		FIG01311529	ff
NC_019425.2	fig|1449341.18.peg.1941	peg	NC_019425.2_2063226_2062831	2063226	2062831	-	Rhodanese-like domain protein		FIG00003495	ff
NC_019425.2	fig|1449341.18.peg.1942	peg	NC_019425.2_2064439_2063321	2064439	2063321	-	lipoprotein
NC_019425.2	fig|1449341.18.peg.1943	peg	NC_019425.2_2064787_2064587	2064787	2064587	-	Glucokinase (EC 2.7.1.2)		FIG00001065	icw(1);Entner-Doudoroff_Pathway icw(1);Glycolysis_and_Gluconeogenesis
NC_019425.2	fig|1449341.18.peg.1944	peg	NC_019425.2_2065556_2064867	2065556	2064867	-	Glucokinase (EC 2.7.1.2)		FIG00001065	icw(1);Entner-Doudoroff_Pathway icw(1);Glycolysis_and_Gluconeogenesis
NC_019425.2	fig|1449341.18.peg.1945	peg	NC_019425.2_2065780_2065577	2065780	2065577	-	FIG00743953: hypothetical protein		FIG00743952	ff
NC_019425.2	fig|1449341.18.peg.1946	peg	NC_019425.2_2066509_2065799	2066509	2065799	-	GlpG protein (membrane protein of glp regulon)		FIG00001436	isu;Glycerol_and_Glycerol-3-phosphate_Uptake_and_Utilization
NC_019425.2	fig|1449341.18.peg.1947	peg	NC_019425.2_2067120_2066587	2067120	2066587	-	5-formyltetrahydrofolate cyclo-ligase (EC 6.3.3.2)		FIG00000252	isu;One-carbon_metabolism_by_tetrahydropterines isu;Serine-glyoxylate_cycle isu;Folate_Biosynthesis isu;5-FCL-like_protein
NC_019425.2	fig|1449341.18.peg.1948	peg	NC_019425.2_2067377_2067228	2067377	2067228	-	LSU ribosomal protein L33p		FIG01961774	idu(2);Ribosome_LSU_bacterial
NC_019425.2	fig|1449341.18.peg.1949	peg	NC_019425.2_2067688_2069007	2067688	2069007	+	Transposase		FIG01372619	ff
NC_019425.2	fig|1449341.18.peg.1950	peg	NC_019425.2_2069332_2069682	2069332	2069682	+	hypothetical protein
NC_019425.2	fig|1449341.18.peg.1951	peg	NC_019425.2_2069703_2070269	2069703	2070269	+	hypothetical protein
NC_019425.2	fig|1449341.18.peg.1952	peg	NC_019425.2_2072448_2070394	2072448	2070394	-	Cell division protein FtsI [Peptidoglycan synthetase] (EC 2.4.1.129) / Transpeptidase, Penicillin binding protein transpeptidase domain		FIG00012378	idu(2);Bacterial_Cell_Division idu(2);CBSS-83331.1.peg.3039 idu(2);16S_rRNA_modification_within_P_site_of_ribosome idu(2);Flagellum_in_Campylobacter idu(2);Bacterial_Cytoskeleton idu(2);Peptidoglycan_Biosynthesis
NC_019425.2	fig|1449341.18.peg.1953	peg	NC_019425.2_2072650_2075454	2072650	2075454	+	transmembrane protein Tmp5		FIG00743441	ff
NC_019425.2	fig|1449341.18.peg.1954	peg	NC_019425.2_2075451_2076086	2075451	2076086	+	Quinolone resistance protein
NC_019425.2	fig|1449341.18.peg.1955	peg	NC_019425.2_2076880_2076272	2076880	2076272	-	Manganese superoxide dismutase (EC 1.15.1.1)		FIG00000848	isu;Oxidative_stress isu;Nitric_oxide_synthase isu;Protection_from_Reactive_Oxygen_Species
NC_019425.2	fig|1449341.18.peg.1956	peg	NC_019425.2_2078933_2077614	2078933	2077614	-	Transposase		FIG01372619	ff
NC_019425.2	fig|1449341.18.peg.1957	peg	NC_019425.2_2079617_2079129	2079617	2079129	-	hypothetical protein
NC_019425.2	fig|1449341.18.peg.1958	peg	NC_019425.2_2080608_2079607	2080608	2079607	-	hypothetical protein
[truncated: 1,551 more rows]

## Sheet: MX5
contig_id	feature_id	type	location	start	stop	strand	function	aliases	figfam	evidence_codes
NZ_JQMX01000001.1	fig|6666666.718931.peg.1	peg	NZ_JQMX01000001.1_25_834	25	834	+	Lead, cadmium, zinc and mercury transporting ATPase (EC 3.6.3.3) (EC 3.6.3.5); Copper-translocating P-type ATPase (EC 3.6.3.4)		FIG01595495	icw(1);Copper_Transport_System icw(1);CBSS-196620.1.peg.2477 icw(2);Copper_homeostasis
NZ_JQMX01000001.1	fig|6666666.718931.peg.2	peg	NZ_JQMX01000001.1_807_1415	807	1415	+	Lead, cadmium, zinc and mercury transporting ATPase (EC 3.6.3.3) (EC 3.6.3.5); Copper-translocating P-type ATPase (EC 3.6.3.4)		FIG01595495	icw(1);Copper_Transport_System icw(1);CBSS-196620.1.peg.2477 icw(2);Copper_homeostasis
NZ_JQMX01000001.1	fig|6666666.718931.peg.3	peg	NZ_JQMX01000001.1_1437_1652	1437	1652	+	hypothetical protein
NZ_JQMX01000001.1	fig|6666666.718931.peg.4	peg	NZ_JQMX01000001.1_1909_3435	1909	3435	+	Multicopper oxidase		FIG00060246	idu(1);Copper_homeostasis
NZ_JQMX01000001.1	fig|6666666.718931.peg.5	peg	NZ_JQMX01000001.1_3496_3681	3496	3681	+	hypothetical protein
NZ_JQMX01000001.1	fig|6666666.718931.peg.6	peg	NZ_JQMX01000001.1_3709_4392	3709	4392	+	Phosphate regulon transcriptional regulatory protein PhoB (SphR)		FIG01290653	idu(5);High_affinity_phosphate_transporter_and_control_of_PHO_regulon idu(5);Phosphate_metabolism idu(5);PhoR-PhoB_two-component_regulatory_system
NZ_JQMX01000001.1	fig|6666666.718931.peg.7	peg	NZ_JQMX01000001.1_4389_5789	4389	5789	+	sensor histidine kinase
NZ_JQMX01000001.1	fig|6666666.718931.peg.8	peg	NZ_JQMX01000001.1_5820_6533	5820	6533	+	Sortase A, LPXTG specific		FIG00007328	idu(6);Heme,_hemin_uptake_and_utilization_systems_in_GramPositives idu(6);Sortase
NZ_JQMX01000001.1	fig|6666666.718931.peg.9	peg	NZ_JQMX01000001.1_6565_6987	6565	6987	+	hypothetical protein
NZ_JQMX01000001.1	fig|6666666.718931.peg.10	peg	NZ_JQMX01000001.1_7068_7193	7068	7193	+	hypothetical protein
NZ_JQMX01000001.1	fig|6666666.718931.peg.11	peg	NZ_JQMX01000001.1_7325_10240	7325	10240	+	Mobile element protein		FIG01306568	ff
NZ_JQMX01000001.1	fig|6666666.718931.peg.12	peg	NZ_JQMX01000001.1_10421_13000	10421	13000	+	transposase
NZ_JQMX01000001.1	fig|6666666.718931.peg.13	peg	NZ_JQMX01000001.1_13153_13010	13153	13010	-	hypothetical protein
NZ_JQMX01000001.1	fig|6666666.718931.peg.14	peg	NZ_JQMX01000001.1_13225_13851	13225	13851	+	RepB		FIG01319979	ff
NZ_JQMX01000001.1	fig|6666666.718931.peg.15	peg	NZ_JQMX01000001.1_13844_14455	13844	14455	+	Replication-associated protein		FIG01330539	ff
NZ_JQMX01000001.1	fig|6666666.718931.peg.16	peg	NZ_JQMX01000001.1_15558_15121	15558	15121	-	hypothetical protein
NZ_JQMX01000001.1	fig|6666666.718931.peg.17	peg	NZ_JQMX01000001.1_15868_15999	15868	15999	+	Probable transposase TnpA
NZ_JQMX01000001.1	fig|6666666.718931.peg.18	peg	NZ_JQMX01000001.1_16044_16529	16044	16529	+	Mobile element protein		FIG01306568	ff
NZ_JQMX01000001.1	fig|6666666.718931.peg.19	peg	NZ_JQMX01000001.1_17667_16906	17667	16906	-	Mobile element protein		FIG01306568	ff
NZ_JQMX01000001.1	fig|6666666.718931.peg.20	peg	NZ_JQMX01000001.1_18053_17763	18053	17763	-	Mobile element protein		FIG01306568	ff
NZ_JQMX01000001.1	fig|6666666.718931.peg.21	peg	NZ_JQMX01000001.1_18254_18132	18254	18132	-	hypothetical protein
NZ_JQMX01000001.1	fig|6666666.718931.peg.22	peg	NZ_JQMX01000001.1_18388_18972	18388	18972	+	Resolvase/integrase Bin		FIG01308782	ff
NZ_JQMX01000001.1	fig|6666666.718931.peg.23	peg	NZ_JQMX01000001.1_19843_20427	19843	20427	+	Resolvase, N-terminal domain		FIG00778928	ff
NZ_JQMX01000001.1	fig|6666666.718931.peg.24	peg	NZ_JQMX01000001.1_20538_21452	20538	21452	+	hypothetical protein
NZ_JQMX01000001.1	fig|6666666.718931.peg.25	peg	NZ_JQMX01000001.1_21442_21828	21442	21828	+	hypothetical protein
NZ_JQMX01000001.1	fig|6666666.718931.peg.26	peg	NZ_JQMX01000001.1_21870_22823	21870	22823	+	FIG00627597: hypothetical protein		FIG00627596	ff
NZ_JQMX01000001.1	fig|6666666.718931.peg.27	peg	NZ_JQMX01000001.1_23783_22938	23783	22938	-	hypothetical protein
NZ_JQMX01000001.1	fig|6666666.718931.peg.28	peg	NZ_JQMX01000001.1_24569_24372	24569	24372	-	hypothetical protein
NZ_JQMX01000001.1	fig|6666666.718931.peg.29	peg	NZ_JQMX01000001.1_25693_25884	25693	25884	+	hypothetical protein
NZ_JQMX01000001.1	fig|6666666.718931.peg.30	peg	NZ_JQMX01000001.1_26100_27041	26100	27041	+	Oligopeptide transport system permease protein OppC (TC 3.A.1.5.1)		FIG00455853	idu(3);ABC_transporter_oligopeptide_(TC_3.A.1.5.1)
NZ_JQMX01000001.1	fig|6666666.718931.peg.31	peg	NZ_JQMX01000001.1_27028_27855	27028	27855	+	hypothetical protein
NZ_JQMX01000001.1	fig|6666666.718931.peg.32	peg	NZ_JQMX01000001.1_27911_28396	27911	28396	+	hypothetical protein
NZ_JQMX01000001.1	fig|6666666.718931.peg.33	peg	NZ_JQMX01000001.1_28419_28544	28419	28544	+	hypothetical protein
NZ_JQMX01000001.1	fig|6666666.718931.peg.34	peg	NZ_JQMX01000001.1_28929_29552	28929	29552	+	Site-specific recombinase, DNA invertase Pin related protein
NZ_JQMX01000001.1	fig|6666666.718931.peg.35	peg	NZ_JQMX01000001.1_29555_29797	29555	29797	+	hypothetical protein
NZ_JQMX01000001.1	fig|6666666.718931.peg.36	peg	NZ_JQMX01000001.1_29830_30054	29830	30054	+	hypothetical protein
NZ_JQMX01000001.1	fig|6666666.718931.peg.37	peg	NZ_JQMX01000001.1_30259_30378	30259	30378	+	hypothetical protein
NZ_JQMX01000001.1	fig|6666666.718931.peg.38	peg	NZ_JQMX01000001.1_30977_31540	30977	31540	+	hypothetical protein
NZ_JQMX01000001.1	fig|6666666.718931.peg.39	peg	NZ_JQMX01000001.1_32381_32070	32381	32070	-	hypothetical protein
NZ_JQMX01000001.1	fig|6666666.718931.peg.40	peg	NZ_JQMX01000001.1_33297_32365	33297	32365	-	Chromosome (plasmid) partitioning protein ParA / Sporulation initiation inhibitor protein Soj			idu(3);RNA_modification_and_chromosome_partitioning_cluster idu(3);Bacterial_Cell_Division idu(3);Ribosome_post-transcriptional_modification_and_chromosomal_segregation_cluster idu(3);Cell_Division_Subsystem_including_YidCD idu(3);Bacterial_Cytoskeleton isu;Bacterial_Cytoskeleton idu(3);Plasmid_replication
NZ_JQMX01000001.1	fig|6666666.718931.peg.41	peg	NZ_JQMX01000001.1_33886_34836	33886	34836	+	replication-associated protein RepA
NZ_JQMX01000001.1	fig|6666666.718931.peg.42	peg	NZ_JQMX01000001.1_35770_34886	35770	34886	-	hypothetical protein
NZ_JQMX01000001.1	fig|6666666.718931.peg.43	peg	NZ_JQMX01000001.1_35890_36009	35890	36009	+	hypothetical protein
NZ_JQMX01000001.1	fig|6666666.718931.peg.44	peg	NZ_JQMX01000001.1_36594_36908	36594	36908	+	hypothetical protein
NZ_JQMX01000001.1	fig|6666666.718931.peg.45	peg	NZ_JQMX01000001.1_37313_37534	37313	37534	+	hypothetical protein
NZ_JQMX01000001.1	fig|6666666.718931.peg.46	peg	NZ_JQMX01000001.1_37592_37774	37592	37774	+	hypothetical protein
NZ_JQMX01000001.1	fig|6666666.718931.peg.47	peg	NZ_JQMX01000001.1_37788_38834	37788	38834	+	hypothetical protein
NZ_JQMX01000001.1	fig|6666666.718931.peg.48	peg	NZ_JQMX01000001.1_38994_41978	38994	41978	+	Collagen adhesin
NZ_JQMX01000001.1	fig|6666666.718931.peg.49	peg	NZ_JQMX01000001.1_42380_42649	42380	42649	+	hypothetical protein
NZ_JQMX01000001.1	fig|6666666.718931.peg.50	peg	NZ_JQMX01000001.1_42695_43714	42695	43714	+	hypothetical protein
NZ_JQMX01000001.1	fig|6666666.718931.peg.51	peg	NZ_JQMX01000001.1_43752_45167	43752	45167	+	glycosyl hydrolase, family 31/fibronectin type III domain protein
NZ_JQMX01000001.1	fig|6666666.718931.peg.52	peg	NZ_JQMX01000001.1_45191_45823	45191	45823	+	hypothetical protein
NZ_JQMX01000001.1	fig|6666666.718931.peg.53	peg	NZ_JQMX01000001.1_45873_46871	45873	46871	+	lipoprotein, NLP/P60 family
NZ_JQMX01000001.1	fig|6666666.718931.peg.54	peg	NZ_JQMX01000001.1_46893_47288	46893	47288	+	hypothetical protein
NZ_JQMX01000001.1	fig|6666666.718931.peg.55	peg	NZ_JQMX01000001.1_47289_47924	47289	47924	+	hypothetical protein
NZ_JQMX01000001.1	fig|6666666.718931.peg.56	peg	NZ_JQMX01000001.1_47966_48289	47966	48289	+	hypothetical protein
NZ_JQMX01000001.1	fig|6666666.718931.peg.57	peg	NZ_JQMX01000001.1_48282_49307	48282	49307	+	conserved domain protein
NZ_JQMX01000001.1	fig|6666666.718931.peg.58	peg	NZ_JQMX01000001.1_49323_49592	49323	49592	+	hypothetical protein
NZ_JQMX01000001.1	fig|6666666.718931.peg.59	peg	NZ_JQMX01000001.1_49594_50004	49594	50004	+	FIG00633318: hypothetical protein		FIG01466940	ff
NZ_JQMX01000001.1	fig|6666666.718931.peg.60	peg	NZ_JQMX01000001.1_49992_52508	49992	52508	+	FIG00630823: hypothetical protein		FIG00630821	ff
NZ_JQMX01000001.1	fig|6666666.718931.peg.61	peg	NZ_JQMX01000001.1_53036_52683	53036	52683	-	hypothetical protein
NZ_JQMX01000001.1	fig|6666666.718931.peg.62	peg	NZ_JQMX01000001.1_53038_54762	53038	54762	+	Membrane protein, putative
NZ_JQMX01000001.1	fig|6666666.718931.peg.63	peg	NZ_JQMX01000001.1_54783_56927	54783	56927	+	FIG00628569: hypothetical protein		FIG00628568	ff
NZ_JQMX01000001.1	fig|6666666.718931.peg.64	peg	NZ_JQMX01000001.1_57636_58439	57636	58439	+	hypothetical protein
NZ_JQMX01000001.1	fig|6666666.718931.peg.65	peg	NZ_JQMX01000001.1_58886_58659	58886	58659	-	hypothetical protein
NZ_JQMX01000001.1	fig|6666666.718931.peg.66	peg	NZ_JQMX01000001.1_59036_59728	59036	59728	+	FIG00630957: hypothetical protein		FIG00630956	ff
NZ_JQMX01000001.1	fig|6666666.718931.peg.67	peg	NZ_JQMX01000001.1_59803_60204	59803	60204	+	Single-stranded DNA-binding protein		FIG00077620	idu(2);DNA_repair,_bacterial_RecFOR_pathway idu(2);DNA_repair,_bacterial idu(2);pVir_Plasmid_of_Campylobacter
NZ_JQMX01000001.1	fig|6666666.718931.peg.68	peg	NZ_JQMX01000001.1_60260_60832	60260	60832	+	Membrane-bound metal-dependent hydrolase YdjM, induced during SOS response
NZ_JQMX01000001.1	fig|6666666.718931.peg.69	peg	NZ_JQMX01000001.1_60845_61123	60845	61123	+	hypothetical protein
NZ_JQMX01000001.1	fig|6666666.718931.peg.70	peg	NZ_JQMX01000001.1_61446_62504	61446	62504	+	AAA superfamily ATPase		FIG01450654	ff
NZ_JQMX01000001.1	fig|6666666.718931.peg.71	peg	NZ_JQMX01000001.1_62504_64744	62504	64744	+	putative serine protease		FIG00814692	ff
NZ_JQMX01000001.1	fig|6666666.718931.peg.72	peg	NZ_JQMX01000001.1_65227_65087	65227	65087	-	Mobile element protein		FIG01306568	ff
NZ_JQMX01000001.1	fig|6666666.718931.peg.73	peg	NZ_JQMX01000001.1_66269_65703	66269	65703	-	hypothetical protein
NZ_JQMX01000001.1	fig|6666666.718931.peg.74	peg	NZ_JQMX01000001.1_67956_67744	67956	67744	-	integrase/recombinase plasmid associated, putative
NZ_JQMX01000001.1	fig|6666666.718931.peg.75	peg	NZ_JQMX01000001.1_68338_68451	68338	68451	+	hypothetical protein
NZ_JQMX01000001.1	fig|6666666.718931.peg.76	peg	NZ_JQMX01000001.1_69832_68534	69832	68534	-	FIG00630288: hypothetical protein		FIG00630287	ff
NZ_JQMX01000001.1	fig|6666666.718931.peg.77	peg	NZ_JQMX01000001.1_70001_70681	70001	70681	+	Mobile element protein		FIG01306568	ff
NZ_JQMX01000001.1	fig|6666666.718931.peg.78	peg	NZ_JQMX01000001.1_71137_71421	71137	71421	+	ORF_ID:tlr1576 hypothetical protein
NZ_JQMX01000001.1	fig|6666666.718931.peg.79	peg	NZ_JQMX01000001.1_71430_72746	71430	72746	+	Multi antimicrobial extrusion protein (Na(+)/drug antiporter), MATE family of MDR efflux pumps		FIG00000402	idu(1);Riboflavin,_FMN_and_FAD_metabolism_in_plants idu(1);Multidrug_Resistance_Efflux_Pumps
NZ_JQMX01000001.1	fig|6666666.718931.peg.80	peg	NZ_JQMX01000001.1_73165_73740	73165	73740	+	DUF1541 domain-containing protein		FIG01372349	ff
NZ_JQMX01000001.1	fig|6666666.718931.peg.81	peg	NZ_JQMX01000001.1_76381_74348	76381	74348	-	Lead, cadmium, zinc and mercury transporting ATPase (EC 3.6.3.3) (EC 3.6.3.5); Copper-translocating P-type ATPase (EC 3.6.3.4)		FIG01595495	idu(16);Copper_Transport_System idu(16);CBSS-196620.1.peg.2477 idu(16);Copper_homeostasis
NZ_JQMX01000001.1	fig|6666666.718931.peg.82	peg	NZ_JQMX01000001.1_77711_76515	77711	76515	-	Peptidase, M23/M37 family			isu;CBSS-393121.3.peg.2760
NZ_JQMX01000001.1	fig|6666666.718931.peg.83	peg	NZ_JQMX01000001.1_77905_77732	77905	77732	-	hypothetical protein
NZ_JQMX01000001.1	fig|6666666.718931.peg.84	peg	NZ_JQMX01000001.1_78133_77927	78133	77927	-	hypothetical protein
NZ_JQMX01000001.1	fig|6666666.718931.peg.85	peg	NZ_JQMX01000001.1_79015_78221	79015	78221	-	Prolipoprotein diacylglyceryl transferase (EC 2.4.99.-)		FIG00000985	idu(4);Lipoprotein_Biosynthesis
NZ_JQMX01000001.1	fig|6666666.718931.peg.86	peg	NZ_JQMX01000001.1_79254_79904	79254	79904	+	COG4478, integral membrane protein
NZ_JQMX01000001.1	fig|6666666.718931.peg.87	peg	NZ_JQMX01000001.1_79873_81093	79873	81093	+	Glutathione biosynthesis bifunctional protein gshF (EC 6.3.2.2)(EC 6.3.2.3)		FIG00006649	idu(3);Glutathione:_Biosynthesis_and_gamma-glutamyl_cycle
NZ_JQMX01000001.1	fig|6666666.718931.peg.88	peg	NZ_JQMX01000001.1_81160_81591	81160	81591	+	Negative transcriptional regulator-copper transport operon		FIG00012358	icw(1);Copper_homeostasis
NZ_JQMX01000001.1	fig|6666666.718931.peg.89	peg	NZ_JQMX01000001.1_81609_84059	81609	84059	+	Lead, cadmium, zinc and mercury transporting ATPase (EC 3.6.3.3) (EC 3.6.3.5); Copper-translocating P-type ATPase (EC 3.6.3.4)		FIG01595495	idu(16);Copper_Transport_System idu(16);CBSS-196620.1.peg.2477 icw(2);Copper_homeostasis
NZ_JQMX01000001.1	fig|6666666.718931.peg.90	peg	NZ_JQMX01000001.1_84081_84296	84081	84296	+	hypothetical protein
NZ_JQMX01000001.1	fig|6666666.718931.peg.91	peg	NZ_JQMX01000001.1_84553_86079	84553	86079	+	Multicopper oxidase		FIG00060246	idu(1);Copper_homeostasis
NZ_JQMX01000001.1	fig|6666666.718931.peg.92	peg	NZ_JQMX01000001.1_86140_86325	86140	86325	+	hypothetical protein
NZ_JQMX01000001.1	fig|6666666.718931.peg.93	peg	NZ_JQMX01000001.1_86353_87036	86353	87036	+	Phosphate regulon transcriptional regulatory protein PhoB (SphR)		FIG01290653	idu(5);High_affinity_phosphate_transporter_and_control_of_PHO_regulon idu(5);Phosphate_metabolism idu(5);PhoR-PhoB_two-component_regulatory_system
NZ_JQMX01000001.1	fig|6666666.718931.peg.94	peg	NZ_JQMX01000001.1_87033_88433	87033	88433	+	Phosphate regulon sensor protein PhoR (SphS) (EC 2.7.13.3)			icw(1);High_affinity_phosphate_transporter_and_control_of_PHO_regulon icw(1);Phosphate_metabolism icw(1);PhoR-PhoB_two-component_regulatory_system
NZ_JQMX01000001.1	fig|6666666.718931.peg.95	peg	NZ_JQMX01000001.1_88464_89177	88464	89177	+	Sortase A, LPXTG specific		FIG00007328	idu(6);Heme,_hemin_uptake_and_utilization_systems_in_GramPositives idu(6);Sortase
NZ_JQMX01000001.1	fig|6666666.718931.peg.96	peg	NZ_JQMX01000001.1_89209_89631	89209	89631	+	hypothetical protein
NZ_JQMX01000001.1	fig|6666666.718931.peg.97	peg	NZ_JQMX01000001.1_89712_89837	89712	89837	+	hypothetical protein
NZ_JQMX01000001.1	fig|6666666.718931.peg.98	peg	NZ_JQMX01000001.1_89969_92908	89969	92908	+	Mobile element protein		FIG01306568	ff
NZ_JQMX01000001.1	fig|6666666.718931.peg.99	peg	NZ_JQMX01000001.1_92979_93797	92979	93797	+	5-deoxy-glucuronate isomerase (EC 5.3.1.-)		FIG00001409	icw(2);Inositol_catabolism
NZ_JQMX01000001.1	fig|6666666.718931.peg.100	peg	NZ_JQMX01000001.1_93818_94783	93818	94783	+	5-keto-2-deoxygluconokinase (EC 2.7.1.92)		FIG00014777	icw(4);Inositol_catabolism
NZ_JQMX01000001.1	fig|6666666.718931.peg.101	peg	NZ_JQMX01000001.1_94822_96735	94822	96735	+	Epi-inositol hydrolase (EC 3.7.1.-)		FIG00029868	icw(5);Inositol_catabolism
NZ_JQMX01000001.1	fig|6666666.718931.peg.102	peg	NZ_JQMX01000001.1_96764_97786	96764	97786	+	Myo-inositol 2-dehydrogenase (EC 1.1.1.18)		FIG01583289	icw(2);Inositol_catabolism
NZ_JQMX01000001.1	fig|6666666.718931.peg.103	peg	NZ_JQMX01000001.1_97802_98698	97802	98698	+	Inosose dehydratase (EC 4.2.1.44)		FIG00001357	icw(1);Inositol_catabolism
NZ_JQMX01000001.1	fig|6666666.718931.peg.104	peg	NZ_JQMX01000001.1_98728_99744	98728	99744	+	Myo-inositol 2-dehydrogenase 1 (EC 1.1.1.18)		FIG00043259	idu(1);Inositol_catabolism
NZ_JQMX01000001.1	fig|6666666.718931.peg.105	peg	NZ_JQMX01000001.1_99775_100629	99775	100629	+	Fructose-bisphosphate aldolase class II (EC 4.1.2.13)		FIG00000370	idu(1);Calvin-Benson_cycle idu(1);Glycolysis_and_Gluconeogenesis
NZ_JQMX01000001.1	fig|6666666.718931.peg.106	peg	NZ_JQMX01000001.1_100846_102084	100846	102084	+	hypothetical protein
NZ_JQMX01000001.1	fig|6666666.718931.peg.107	peg	NZ_JQMX01000001.1_102087_104999	102087	104999	+	hypothetical protein
NZ_JQMX01000001.1	fig|6666666.718931.peg.108	peg	NZ_JQMX01000001.1_105202_105969	105202	105969	+	Transcriptional repressor of the fructose operon, DeoR family		FIG00001452	idu(1);Fructose_utilization
NZ_JQMX01000001.1	fig|6666666.718931.peg.109	peg	NZ_JQMX01000001.1_105973_107367	105973	107367	+	FIG00755728: hypothetical protein		FIG00755727	ff
NZ_JQMX01000001.1	fig|6666666.718931.peg.110	peg	NZ_JQMX01000001.1_107757_108089	107757	108089	+	Transcriptional regulator, PadR family		FIG00002474	idu(5);CBSS-1352.1.peg.856
NZ_JQMX01000001.1	fig|6666666.718931.peg.111	peg	NZ_JQMX01000001.1_108091_108453	108091	108453	+	hypothetical protein
NZ_JQMX01000001.1	fig|6666666.718931.peg.112	peg	NZ_JQMX01000001.1_109614_108862	109614	108862	-	Transcriptional repressor of the myo-inositol catabolic operon DeoR family		FIG00009069	idu(1);Inositol_catabolism
NZ_JQMX01000001.1	fig|6666666.718931.peg.113	peg	NZ_JQMX01000001.1_110004_110801	110004	110801	+	Phosphonate ABC transporter ATP-binding protein (TC 3.A.1.9.1)		FIG00022568	icw(1);ABC_transporter_alkylphosphonate_(TC_3.A.1.9.1)
NZ_JQMX01000001.1	fig|6666666.718931.peg.114	peg	NZ_JQMX01000001.1_110798_111586	110798	111586	+	Phosphonate ABC transporter permease protein phnE2 (TC 3.A.1.9.1)		FIG00010478	isu;ABC_transporter_alkylphosphonate_(TC_3.A.1.9.1)
NZ_JQMX01000001.1	fig|6666666.718931.peg.115	peg	NZ_JQMX01000001.1_111586_112374	111586	112374	+	Phosphonate ABC transporter permease protein phnE1 (TC 3.A.1.9.1)		FIG00070611	icw(2);ABC_transporter_alkylphosphonate_(TC_3.A.1.9.1)
NZ_JQMX01000001.1	fig|6666666.718931.peg.116	peg	NZ_JQMX01000001.1_112440_114002	112440	114002	+	2',3'-cyclic-nucleotide 2'-phosphodiesterase (EC 3.1.4.16)		FIG00039528	idu(1);Purine_conversions idu(1);pyrimidine_conversions
NZ_JQMX01000001.1	fig|6666666.718931.peg.117	peg	NZ_JQMX01000001.1_115054_114086	115054	114086	-	FIG00756156: hypothetical protein		FIG00756154	ff
NZ_JQMX01000001.1	fig|6666666.718931.peg.118	peg	NZ_JQMX01000001.1_115534_115055	115534	115055	-	RNA polymerase sigma-70 factor, ECF subfamily
NZ_JQMX01000001.1	fig|6666666.718931.peg.119	peg	NZ_JQMX01000001.1_115691_116182	115691	116182	+	Transcriptional regulator, MarR family
NZ_JQMX01000001.1	fig|6666666.718931.peg.120	peg	NZ_JQMX01000001.1_116212_116841	116212	116841	+	NADH dehydrogenase (EC 1.6.99.3)		FIG00008708	idu(5);Respiratory_dehydrogenases_1
NZ_JQMX01000001.1	fig|6666666.718931.peg.121	peg	NZ_JQMX01000001.1_117167_118057	117167	118057	+	Acetyltransferase, GNAT family, potentially associated with YqeK
NZ_JQMX01000001.1	fig|6666666.718931.peg.122	peg	NZ_JQMX01000001.1_118286_120907	118286	120907	+	Cation-transporting ATPase, E1-E2 family		FIG01322067	ff
NZ_JQMX01000001.1	fig|6666666.718931.peg.123	peg	NZ_JQMX01000001.1_121133_121384	121133	121384	+	hypothetical protein
NZ_JQMX01000001.1	fig|6666666.718931.peg.124	peg	NZ_JQMX01000001.1_121494_121958	121494	121958	+	Universal stress protein family		FIG00017615	icw(1);CBSS-269801.1.peg.809
NZ_JQMX01000001.1	fig|6666666.718931.peg.125	peg	NZ_JQMX01000001.1_122114_122581	122114	122581	+	Universal stress protein family		FIG00017615	icw(1);CBSS-269801.1.peg.809
NZ_JQMX01000001.1	fig|6666666.718931.peg.126	peg	NZ_JQMX01000001.1_123394_122642	123394	122642	-	Phosphosugar-binding transcriptional regulator		FIG01359376	ff
NZ_JQMX01000001.1	fig|6666666.718931.peg.127	peg	NZ_JQMX01000001.1_123648_124967	123648	124967	+	6-phospho-beta-glucosidase (EC 3.2.1.86)		FIG00001882	idu(15);Beta-Glucoside_Metabolism
NZ_JQMX01000001.1	fig|6666666.718931.peg.128	peg	NZ_JQMX01000001.1_125303_125935	125303	125935	+	hypothetical protein
NZ_JQMX01000001.1	fig|6666666.718931.peg.129	peg	NZ_JQMX01000001.1_126451_127581	126451	127581	+	putative coenzyme PQQ synthesis protein		FIG01119700	ff
NZ_JQMX01000001.1	fig|6666666.718931.peg.130	peg	NZ_JQMX01000001.1_127944_129257	127944	129257	+	Multi antimicrobial extrusion protein (Na(+)/drug antiporter), MATE family of MDR efflux pumps			idu(1);Riboflavin,_FMN_and_FAD_metabolism_in_plants idu(1);Multidrug_Resistance_Efflux_Pumps
NZ_JQMX01000001.1	fig|6666666.718931.peg.131	peg	NZ_JQMX01000001.1_129318_129470	129318	129470	+	hypothetical protein
NZ_JQMX01000001.1	fig|6666666.718931.peg.132	peg	NZ_JQMX01000001.1_130989_129574	130989	129574	-	Transcriptional regulator, GntR family domain / Aspartate aminotransferase (EC 2.6.1.1)		FIG00005520	idu(4);Coenzyme_M_biosynthesis_--_gjo idu(4);Glutamine,_Glutamate,_Aspartate_and_Asparagine_Biosynthesis idu(4);CBSS-216591.1.peg.168 idu(4);Threonine_and_Homoserine_Biosynthesis
NZ_JQMX01000001.1	fig|6666666.718931.peg.133	peg	NZ_JQMX01000001.1_131128_132021	131128	132021	+	Pyridoxine biosynthesis glutamine amidotransferase, synthase subunit (EC 2.4.2.-)		FIG00021445	isu;Pyridoxin_(Vitamin_B6)_Biosynthesis
NZ_JQMX01000001.1	fig|6666666.718931.peg.134	peg	NZ_JQMX01000001.1_132024_132602	132024	132602	+	Pyridoxine biosynthesis glutamine amidotransferase, glutaminase subunit (EC 2.4.2.-)		FIG00001203	icw(1);Pyridoxin_(Vitamin_B6)_Biosynthesis
NZ_JQMX01000001.1	fig|6666666.718931.peg.135	peg	NZ_JQMX01000001.1_132759_134279	132759	134279	+	Cardiolipin synthetase (EC 2.7.8.-)		FIG00052605	idu(1);Glycerolipid_and_Glycerophospholipid_Metabolism_in_Bacteria idu(1);Cardiolipin_synthesis
NZ_JQMX01000001.1	fig|6666666.718931.peg.136	peg	NZ_JQMX01000001.1_135793_134318	135793	134318	-	M protein trans-acting positive regulator
NZ_JQMX01000001.1	fig|6666666.718931.peg.137	peg	NZ_JQMX01000001.1_137038_136088	137038	136088	-	sugar-binding transcriptional regulator, LacI family
NZ_JQMX01000001.1	fig|6666666.718931.peg.138	peg	NZ_JQMX01000001.1_138025_137228	138025	137228	-	Acetamidase (EC 3.5.1.4)		FIG01227323	ff
NZ_JQMX01000001.1	fig|6666666.718931.peg.139	peg	NZ_JQMX01000001.1_138199_139491	138199	139491	+	Membrane proteins related to metalloendopeptidases			idu(1);CBSS-393121.3.peg.2760
NZ_JQMX01000001.1	fig|6666666.718931.peg.140	peg	NZ_JQMX01000001.1_139554_140318	139554	140318	+	FIG011178: rRNA methylase		FIG01289107	isu;Divergent_RNA_modification_related_clusters isu;RNA_methylation
NZ_JQMX01000001.1	fig|6666666.718931.peg.141	peg	NZ_JQMX01000001.1_140443_140958	140443	140958	+	FIG005986: HD family hydrolase		FIG00005986	icw(1);Divergent_RNA_modification_related_clusters
NZ_JQMX01000001.1	fig|6666666.718931.peg.142	peg	NZ_JQMX01000001.1_141124_141666	141124	141666	+	RNA polymerase sigma factor SigV			isu;Transcription_initiation,_bacterial_sigma_factors
NZ_JQMX01000001.1	fig|6666666.718931.peg.143	peg	NZ_JQMX01000001.1_141668_142771	141668	142771	+	hypothetical protein
NZ_JQMX01000001.1	fig|6666666.718931.peg.144	peg	NZ_JQMX01000001.1_143423_142809	143423	142809	-	Trp repressor binding protein		FIG01227591	ff
NZ_JQMX01000001.1	fig|6666666.718931.peg.145	peg	NZ_JQMX01000001.1_143718_144050	143718	144050	+	Transcriptional regulator, HxlR family		FIG00906075	ff
NZ_JQMX01000001.1	fig|6666666.718931.peg.146	peg	NZ_JQMX01000001.1_144317_144562	144317	144562	+	hypothetical protein
NZ_JQMX01000001.1	fig|6666666.718931.peg.147	peg	NZ_JQMX01000001.1_144712_145149	144712	145149	+	Transcriptional regulator, MerR family			idu(5);Cobalt-zinc-cadmium_resistance
NZ_JQMX01000001.1	fig|6666666.718931.peg.148	peg	NZ_JQMX01000001.1_145146_145727	145146	145727	+	NAD(P)H oxidoreductase YRKL (EC 1.6.99.-) @ Putative NADPH-quinone reductase (modulator of drug activity B) @ Flavodoxin 2			isu;Flavodoxin isu;Flavodoxin
NZ_JQMX01000001.1	fig|6666666.718931.peg.149	peg	NZ_JQMX01000001.1_145800_145931	145800	145931	+	hypothetical protein
NZ_JQMX01000001.1	fig|6666666.718931.peg.150	peg	NZ_JQMX01000001.1_146143_147189	146143	147189	+	Phenylalanyl-tRNA synthetase alpha chain (EC 6.1.1.20)		FIG00000098	isu;tRNA_aminoacylation,_Phe
NZ_JQMX01000001.1	fig|6666666.718931.peg.151	peg	NZ_JQMX01000001.1_147196_149613	147196	149613	+	Phenylalanyl-tRNA synthetase beta chain (EC 6.1.1.20)		FIG00000116	icw(1);tRNA_aminoacylation,_Phe
NZ_JQMX01000001.1	fig|6666666.718931.peg.152	peg	NZ_JQMX01000001.1_149786_150703	149786	150703	+	hypothetical protein
NZ_JQMX01000001.1	fig|6666666.718931.peg.153	peg	NZ_JQMX01000001.1_150780_152090	150780	152090	+	Amino acid permease		FIG01345058	ff
NZ_JQMX01000001.1	fig|6666666.718931.peg.154	peg	NZ_JQMX01000001.1_153090_152137	153090	152137	-	Ribonuclease HIII (EC 3.1.26.4)		FIG00001474	isu;Ribonucleases_in_Bacillus isu;Ribonuclease_H
NZ_JQMX01000001.1	fig|6666666.718931.peg.155	peg	NZ_JQMX01000001.1_153339_153632	153339	153632	+	conserved domain protein
NZ_JQMX01000001.1	fig|6666666.718931.peg.156	peg	NZ_JQMX01000001.1_153667_154212	153667	154212	+	Colicin V production protein		FIG00001121	isu;Colicin_V_and_Bacteriocin_Production_Cluster
NZ_JQMX01000001.1	fig|6666666.718931.peg.157	peg	NZ_JQMX01000001.1_154466_156832	154466	156832	+	Recombination inhibitory protein MutS2		FIG00000990	isu;DNA_repair,_bacterial_MutL-MutS_system
NZ_JQMX01000001.1	fig|6666666.718931.peg.158	peg	NZ_JQMX01000001.1_156986_157297	156986	157297	+	Thioredoxin		FIG01318274	idu(1);CBSS-315749.4.peg.3658 idu(1);Glycine_reductase,_sarcosine_reductase_and_betaine_reductase
NZ_JQMX01000001.1	fig|6666666.718931.peg.159	peg	NZ_JQMX01000001.1_157504_158241	157504	158241	+	Hydrolase, alpha/beta hydrolase fold family
NZ_JQMX01000001.1	fig|6666666.718931.peg.160	peg	NZ_JQMX01000001.1_158516_158647	158516	158647	+	hypothetical protein
NZ_JQMX01000001.1	fig|6666666.718931.peg.161	peg	NZ_JQMX01000001.1_158824_160569	158824	160569	+	Excinuclease ABC subunit C		FIG00000185	idu(1);DNA_repair,_UvrABC_system
NZ_JQMX01000001.1	fig|6666666.718931.peg.162	peg	NZ_JQMX01000001.1_161089_161238	161089	161238	+	hypothetical protein
NZ_JQMX01000001.1	fig|6666666.718931.peg.163	peg	NZ_JQMX01000001.1_161287_162810	161287	162810	+	D-alanine--poly(phosphoribitol) ligase subunit 1 (EC 6.1.1.13)		FIG00001579	icw(2);Methicillin_resistance_in_Staphylococci icw(2);D-Alanyl_Lipoteichoic_Acid_Biosynthesis icw(3);Teichoic_and_lipoteichoic_acids_biosynthesis
NZ_JQMX01000001.1	fig|6666666.718931.peg.164	peg	NZ_JQMX01000001.1_162807_163988	162807	163988	+	D-alanyl transfer protein DltB		FIG00001531	icw(1);Methicillin_resistance_in_Staphylococci icw(1);D-Alanyl_Lipoteichoic_Acid_Biosynthesis icw(2);Teichoic_and_lipoteichoic_acids_biosynthesis
NZ_JQMX01000001.1	fig|6666666.718931.peg.165	peg	NZ_JQMX01000001.1_164044_164277	164044	164277	+	D-alanine--poly(phosphoribitol) ligase subunit 2 (EC 6.1.1.13)		FIG00061715	icw(3);Methicillin_resistance_in_Staphylococci icw(3);D-Alanyl_Lipoteichoic_Acid_Biosynthesis icw(1);Teichoic_and_lipoteichoic_acids_biosynthesis
NZ_JQMX01000001.1	fig|6666666.718931.peg.166	peg	NZ_JQMX01000001.1_164277_165548	164277	165548	+	Poly(glycerophosphate chain) D-alanine transfer protein DltD		FIG00001546	isu;Methicillin_resistance_in_Staphylococci isu;D-Alanyl_Lipoteichoic_Acid_Biosynthesis isu;Teichoic_and_lipoteichoic_acids_biosynthesis
NZ_JQMX01000001.1	fig|6666666.718931.peg.167	peg	NZ_JQMX01000001.1_165800_166732	165800	166732	+	ABC transporter, ATP-binding protein		FIG00744535	ff
NZ_JQMX01000001.1	fig|6666666.718931.peg.168	peg	NZ_JQMX01000001.1_166725_167984	166725	167984	+	ABC transporter, permease protein		FIG01288623	ff
NZ_JQMX01000001.1	fig|6666666.718931.peg.169	peg	NZ_JQMX01000001.1_169098_168037	169098	168037	-	FIG008111: hypothetical protein
NZ_JQMX01000001.1	fig|6666666.718931.peg.170	peg	NZ_JQMX01000001.1_169311_170123	169311	170123	+	Glutamate racemase (EC 5.1.1.3)		FIG00000397	isu;Glutamine,_Glutamate,_Aspartate_and_Asparagine_Biosynthesis isu;Peptidoglycan_Biosynthesis
NZ_JQMX01000001.1	fig|6666666.718931.peg.171	peg	NZ_JQMX01000001.1_170146_171504	170146	171504	+	Ribonuclease PH (EC 2.7.7.56)		FIG00135600	isu;tRNA_processing icw(1);Heat_shock_dnaK_gene_cluster_extended
NZ_JQMX01000001.1	fig|6666666.718931.peg.172	peg	NZ_JQMX01000001.1_171520_172035	171520	172035	+	FIG009886: phosphoesterase		FIG00005889	isu;Heat_shock_dnaK_gene_cluster_extended
NZ_JQMX01000001.1	fig|6666666.718931.peg.173	peg	NZ_JQMX01000001.1_172264_176982	172264	176982	+	Cell wall-associated murein hydrolase LytC		FIG00063730	ff
NZ_JQMX01000001.1	fig|6666666.718931.peg.174	peg	NZ_JQMX01000001.1_177084_176950	177084	176950	-	hypothetical protein
NZ_JQMX01000001.1	fig|6666666.718931.peg.175	peg	NZ_JQMX01000001.1_177211_177789	177211	177789	+	Ser/Thr protein phosphatase family protein
NZ_JQMX01000001.1	fig|6666666.718931.peg.176	peg	NZ_JQMX01000001.1_177888_178388	177888	178388	+	Inosine-5'-monophosphate dehydrogenase (EC 1.1.1.205)		FIG00020613	idu(1);Purine_conversions idu(1);Purine_salvage_cluster
NZ_JQMX01000001.1	fig|6666666.718931.peg.177	peg	NZ_JQMX01000001.1_178468_179169	178468	179169	+	2,3,4,5-tetrahydropyridine-2,6-dicarboxylate N-acetyltransferase (EC 2.3.1.89)		FIG00001821	icw(1);Lysine_Biosynthesis_DAP_Pathway,_GJO_scratch icw(1);Lysine_Biosynthesis_DAP_Pathway
NZ_JQMX01000001.1	fig|6666666.718931.peg.178	peg	NZ_JQMX01000001.1_179498_180634	179498	180634	+	N-acetyl-L,L-diaminopimelate deacetylase (EC 3.5.1.47)		FIG00016846	isu;Lysine_Biosynthesis_DAP_Pathway,_GJO_scratch isu;Lysine_Biosynthesis_DAP_Pathway
NZ_JQMX01000001.1	fig|6666666.718931.peg.179	peg	NZ_JQMX01000001.1_180791_181816	180791	181816	+	LuxR family transcriptional regulator		FIG01316265	ff
NZ_JQMX01000001.1	fig|6666666.718931.peg.180	peg	NZ_JQMX01000001.1_182761_181859	182761	181859	-	Potassium efflux system KefA protein / Small-conductance mechanosensitive channel			isu;Potassium_homeostasis
NZ_JQMX01000001.1	fig|6666666.718931.peg.181	peg	NZ_JQMX01000001.1_182993_183436	182993	183436	+	Pyridoxamine 5'-phosphate oxidase (EC 1.4.3.5)		FIG00133002	isu;Pyridoxin_(Vitamin_B6)_Biosynthesis
NZ_JQMX01000001.1	fig|6666666.718931.peg.182	peg	NZ_JQMX01000001.1_183470_184003	183470	184003	+	general stress protein
NZ_JQMX01000001.1	fig|6666666.718931.peg.183	peg	NZ_JQMX01000001.1_185150_184050	185150	184050	-	Proline dipeptidase (EC 3.4.13.9)		FIG00003427	isu;CBSS-269801.1.peg.809
NZ_JQMX01000001.1	fig|6666666.718931.peg.184	peg	NZ_JQMX01000001.1_185415_186419	185415	186419	+	Catabolite control protein A		FIG00048507	isu;HPr_catabolite_repression_system
NZ_JQMX01000001.1	fig|6666666.718931.peg.185	peg	NZ_JQMX01000001.1_189827_186525	189827	186525	-	Multimodular transpeptidase-transglycosylase (EC 2.4.1.129) (EC 3.4.-.-)		FIG00000011	idu(2);Peptidoglycan_Biosynthesis
NZ_JQMX01000001.1	fig|6666666.718931.peg.186	peg	NZ_JQMX01000001.1_190300_189971	190300	189971	-	hypothetical protein
NZ_JQMX01000001.1	fig|6666666.718931.peg.187	peg	NZ_JQMX01000001.1_191079_192074	191079	192074	+	ABC transporter substrate-binding protein		FIG01963663	ff
NZ_JQMX01000001.1	fig|6666666.718931.peg.188	peg	NZ_JQMX01000001.1_192153_193064	192153	193064	+	ABC transporter permease protein		FIG00482249	ff
NZ_JQMX01000001.1	fig|6666666.718931.peg.189	peg	NZ_JQMX01000001.1_193066_193869	193066	193869	+	Methionine ABC transporter ATP-binding protein		FIG00006151	idu(4);Methionine_Degradation idu(4);Methionine_Biosynthesis
NZ_JQMX01000001.1	fig|6666666.718931.peg.190	peg	NZ_JQMX01000001.1_194898_193933	194898	193933	-	Rhodanese domain protein UPF0176, Firmicutes subgroup		FIG00009035	isu;Single-Rhodanese-domain_proteins
NZ_JQMX01000001.1	fig|6666666.718931.peg.191	peg	NZ_JQMX01000001.1_195170_195718	195170	195718	+	DNA-3-methyladenine glycosylase (EC 3.2.2.20)		FIG00000673	idu(1);DNA_Repair_Base_Excision idu(1);CBSS-326442.4.peg.1852
NZ_JQMX01000001.1	fig|6666666.718931.peg.192	peg	NZ_JQMX01000001.1_196016_197335	196016	197335	+	Secreted antigen GbpB/SagA/PcsB, putative peptidoglycan hydrolase		FIG01345233	ff
NZ_JQMX01000001.1	fig|6666666.718931.peg.193	peg	NZ_JQMX01000001.1_199305_197494	199305	197494	-	Oligoendopeptidase F (EC 3.4.24.-)		FIG00628107	ff
NZ_JQMX01000001.1	fig|6666666.718931.peg.194	peg	NZ_JQMX01000001.1_199490_199792	199490	199792	+	hypothetical protein
NZ_JQMX01000001.1	fig|6666666.718931.peg.195	peg	NZ_JQMX01000001.1_200011_200532	200011	200532	+	hypothetical protein
NZ_JQMX01000001.1	fig|6666666.718931.peg.196	peg	NZ_JQMX01000001.1_200582_201106	200582	201106	+	Dihydrofolate reductase (EC 1.5.1.3)		FIG00000048	idu(2);Folate_Biosynthesis idu(2);5-FCL-like_protein
NZ_JQMX01000001.1	fig|6666666.718931.peg.197	peg	NZ_JQMX01000001.1_201206_201931	201206	201931	+	FIG000859: hypothetical protein YebC		FIG00000859	isu;RuvABC_plus_a_hypothetical isu;Riboflavin,_FMN_and_FAD_metabolism_in_plants
NZ_JQMX01000001.1	fig|6666666.718931.peg.198	peg	NZ_JQMX01000001.1_202010_202171	202010	202171	+	hypothetical protein
NZ_JQMX01000001.1	fig|6666666.718931.peg.199	peg	NZ_JQMX01000001.1_202189_202353	202189	202353	+	hypothetical protein
NZ_JQMX01000001.1	fig|6666666.718931.peg.200	peg	NZ_JQMX01000001.1_202389_202943	202389	202943	+	Acetyltransferase (GNAT family) SAS0976
NZ_JQMX01000001.1	fig|6666666.718931.peg.201	peg	NZ_JQMX01000001.1_203832_202987	203832	202987	-	Arginine/ornithine antiporter ArcD		FIG00001166	idu(4);Arginine_and_Ornithine_Degradation idu(4);Arginine_Deiminase_Pathway idu(4);Polyamine_Metabolism
NZ_JQMX01000001.1	fig|6666666.718931.peg.202	peg	NZ_JQMX01000001.1_205101_204109	205101	204109	-	Putative membrane protein YeiH		FIG00004373	ff
NZ_JQMX01000001.1	fig|6666666.718931.peg.203	peg	NZ_JQMX01000001.1_205258_206085	205258	206085	+	LysR family transcriptional regulator YeiE			isu;LysR-family_proteins_in_Escherichia_coli
NZ_JQMX01000001.1	fig|6666666.718931.peg.204	peg	NZ_JQMX01000001.1_206233_207297	206233	207297	+	Late competence protein ComGA, access of DNA to ComEA		FIG00001774	ff
NZ_JQMX01000001.1	fig|6666666.718931.peg.205	peg	NZ_JQMX01000001.1_207251_208318	207251	208318	+	Late competence protein ComGB, access of DNA to ComEA
NZ_JQMX01000001.1	fig|6666666.718931.peg.206	peg	NZ_JQMX01000001.1_208315_208650	208315	208650	+	Late competence protein ComGC, access of DNA to ComEA, FIG007487
NZ_JQMX01000001.1	fig|6666666.718931.peg.207	peg	NZ_JQMX01000001.1_208647_209084	208647	209084	+	hypothetical protein
NZ_JQMX01000001.1	fig|6666666.718931.peg.208	peg	NZ_JQMX01000001.1_209116_209301	209116	209301	+	hypothetical protein
NZ_JQMX01000001.1	fig|6666666.718931.peg.209	peg	NZ_JQMX01000001.1_209303_209776	209303	209776	+	hypothetical protein
NZ_JQMX01000001.1	fig|6666666.718931.peg.210	peg	NZ_JQMX01000001.1_209777_210157	209777	210157	+	hypothetical protein
NZ_JQMX01000001.1	fig|6666666.718931.peg.211	peg	NZ_JQMX01000001.1_210388_211455	210388	211455	+	Aminopeptidase YpdF (MP-, MA-, MS-, AP-, NP- specific)		FIG00135469	isu;Protein_degradation
NZ_JQMX01000001.1	fig|6666666.718931.peg.212	peg	NZ_JQMX01000001.1_211607_212164	211607	212164	+	Translation elongation factor P		FIG00000177	isu;Translation_elongation_factor_P_lysylation isu;Translation_elongation_factors_bacterial
NZ_JQMX01000001.1	fig|6666666.718931.peg.213	peg	NZ_JQMX01000001.1_212223_212651	212223	212651	+	Alkaline shock protein		FIG00668641	ff
NZ_JQMX01000001.1	fig|6666666.718931.peg.214	peg	NZ_JQMX01000001.1_212648_213076	212648	213076	+	Transcription termination protein NusB		FIG00016836	isu;Transcription_factors_bacterial
NZ_JQMX01000001.1	fig|6666666.718931.peg.215	peg	NZ_JQMX01000001.1_213352_214209	213352	214209	+	Methylenetetrahydrofolate dehydrogenase (NADP+) (EC 1.5.1.5) / Methenyltetrahydrofolate cyclohydrolase (EC 3.5.4.9)		FIG00000105	isu;One-carbon_metabolism_by_tetrahydropterines isu;One-carbon_metabolism_by_tetrahydropterines isu;Serine-glyoxylate_cycle isu;Serine-glyoxylate_cycle isu;5-FCL-like_protein
NZ_JQMX01000001.1	fig|6666666.718931.peg.216	peg	NZ_JQMX01000001.1_214224_215564	214224	215564	+	Exodeoxyribonuclease VII large subunit (EC 3.1.11.6)		FIG00000323	isu;Purine_salvage_cluster icw(1);DNA_repair,_bacterial
NZ_JQMX01000001.1	fig|6666666.718931.peg.217	peg	NZ_JQMX01000001.1_215561_215797	215561	215797	+	Exodeoxyribonuclease VII small subunit (EC 3.1.11.6)		FIG00000435	icw(1);Purine_salvage_cluster isu;DNA_repair,_bacterial
NZ_JQMX01000001.1	fig|6666666.718931.peg.218	peg	NZ_JQMX01000001.1_215813_216694	215813	216694	+	Octaprenyl diphosphate synthase (EC 2.5.1.90) / Dimethylallyltransferase (EC 2.5.1.1) / (2E,6E)-farnesyl diphosphate synthase (EC 2.5.1.10) / Geranylgeranyl pyrophosphate synthetase (EC 2.5.1.29)		FIG00000019	isu;Polyprenyl_Diphosphate_Biosynthesis isu;Polyprenyl_Diphosphate_Biosynthesis isu;Isoprenoinds_for_Quinones isu;Isoprenoinds_for_Quinones isu;Isoprenoinds_for_Quinones isu;Proteorhodopsin isu;Isoprenoid_Biosynthesis isu;Isoprenoid_Biosynthesis isu;Carotenoids isu;Isoprenoid_Biosynthesis:_Interconversions
NZ_JQMX01000001.1	fig|6666666.718931.peg.219	peg	NZ_JQMX01000001.1_216715_217536	216715	217536	+	RNA binding methyltransferase FtsJ like		FIG00001125	isu;tRNA_modification_Bacteria
NZ_JQMX01000001.1	fig|6666666.718931.peg.220	peg	NZ_JQMX01000001.1_217736_218185	217736	218185	+	Arginine pathway regulatory protein ArgR, repressor of arg regulon		FIG00003270	idu(1);Arginine_and_Ornithine_Degradation idu(1);Arginine_Deiminase_Pathway idu(1);Arginine_Biosynthesis_--_gjo idu(1);Arginine_Biosynthesis_extended
NZ_JQMX01000001.1	fig|6666666.718931.peg.221	peg	NZ_JQMX01000001.1_218226_219941	218226	219941	+	DNA repair protein RecN		FIG00000317	isu;DNA-replication icw(2);DNA_repair,_bacterial
NZ_JQMX01000001.1	fig|6666666.718931.peg.222	peg	NZ_JQMX01000001.1_220212_221408	220212	221408	+	FIG00628419: hypothetical protein		FIG00628418	ff
NZ_JQMX01000001.1	fig|6666666.718931.peg.223	peg	NZ_JQMX01000001.1_221425_222132	221425	222132	+	ABC transporter ATP-binding protein YvcR		FIG00007923	idu(2);Bacitracin_Stress_Response
NZ_JQMX01000001.1	fig|6666666.718931.peg.224	peg	NZ_JQMX01000001.1_222129_223373	222129	223373	+	ABC transporter, permease protein		FIG01288623	ff
NZ_JQMX01000001.1	fig|6666666.718931.peg.225	peg	NZ_JQMX01000001.1_223565_223419	223565	223419	-	hypothetical protein
NZ_JQMX01000001.1	fig|6666666.718931.peg.226	peg	NZ_JQMX01000001.1_224594_223638	224594	223638	-	Magnesium and cobalt transport protein CorA		FIG00004180	idu(2);Magnesium_transport idu(2);Campylobacter_Iron_Metabolism
NZ_JQMX01000001.1	fig|6666666.718931.peg.227	peg	NZ_JQMX01000001.1_224811_225935	224811	225935	+	Peptidase T (EC 3.4.11.4)
NZ_JQMX01000001.1	fig|6666666.718931.peg.228	peg	NZ_JQMX01000001.1_226047_227474	226047	227474	+	6-phosphogluconate dehydrogenase, decarboxylating (EC 1.1.1.44)		FIG00000405	idu(1);Pentose_phosphate_pathway idu(1);D-gluconate_and_ketogluconates_metabolism
NZ_JQMX01000001.1	fig|6666666.718931.peg.229	peg	NZ_JQMX01000001.1_227902_228588	227902	228588	+	DNA-binding heavy metal response regulator		FIG00001668	isu;Cobalt-zinc-cadmium_resistance
NZ_JQMX01000001.1	fig|6666666.718931.peg.230	peg	NZ_JQMX01000001.1_228585_230099	228585	230099	+	Two-component system histidine kinase		FIG00005774	ff
NZ_JQMX01000001.1	fig|6666666.718931.peg.231	peg	NZ_JQMX01000001.1_231004_230165	231004	230165	-	Inner membrane protein translocase component YidC, OxaA protein		FIG00229604	icw(1);Divergent_RNA_modification_related_clusters
NZ_JQMX01000001.1	fig|6666666.718931.peg.232	peg	NZ_JQMX01000001.1_231420_231145	231420	231145	-	Predicted nucleoside phosphatase		FIG00007574	isu;Divergent_RNA_modification_related_clusters
NZ_JQMX01000001.1	fig|6666666.718931.peg.233	peg	NZ_JQMX01000001.1_231559_231873	231559	231873	+	FIG011684: hypothetical protein		FIG00011684	icw(2);Divergent_RNA_modification_related_clusters
NZ_JQMX01000001.1	fig|6666666.718931.peg.234	peg	NZ_JQMX01000001.1_231886_233964	231886	233964	+	DNA topoisomerase III (EC 5.99.1.2)		FIG00000578	idu(1);DNA_processing_cluster idu(1);DNA_topoisomerases,_Type_I,_ATP-independent
NZ_JQMX01000001.1	fig|6666666.718931.peg.235	peg	NZ_JQMX01000001.1_234125_234949	234125	234949	+	Integral membrane protein
NZ_JQMX01000001.1	fig|6666666.718931.peg.236	peg	NZ_JQMX01000001.1_235107_237446	235107	237446	+	Cell division protein FtsK		FIG00000287	idu(1);Unspecified_monosaccharide_transport_cluster idu(1);Bacterial_RNA-metabolizing_Zn-dependent_hydrolases idu(1);Bacterial_Cell_Division idu(1);Bacterial_Cytoskeleton
NZ_JQMX01000001.1	fig|6666666.718931.peg.237	peg	NZ_JQMX01000001.1_237708_238760	237708	238760	+	Predicted nucleoside ABC transporter, substrate-binding component		FIG00138542	idu(1);D-ribose_utilization idu(1);Deoxyribose_and_Deoxynucleoside_Catabolism
NZ_JQMX01000001.1	fig|6666666.718931.peg.238	peg	NZ_JQMX01000001.1_239187_238807	239187	238807	-	FIG016027: protein of unknown function YeaO
NZ_JQMX01000001.1	fig|6666666.718931.peg.239	peg	NZ_JQMX01000001.1_239463_241031	239463	241031	+	Unspecified monosaccharide ABC transport system, ATP-binding protein		FIG01304538	icw(5);Unspecified_monosaccharide_transport_cluster icw(4);CBSS-257314.1.peg.676
NZ_JQMX01000001.1	fig|6666666.718931.peg.240	peg	NZ_JQMX01000001.1_241021_242118	241021	242118	+	Unspecified monosaccharide ABC transport system, permease component Ia (FIG025991) / Unspecified monosaccharide ABC transport system, permease component Ib (FIG143636)		FIG01304460	idu(1);Unspecified_monosaccharide_transport_cluster icw(5);Unspecified_monosaccharide_transport_cluster idu(1);CBSS-257314.1.peg.676 icw(5);CBSS-257314.1.peg.676
NZ_JQMX01000001.1	fig|6666666.718931.peg.241	peg	NZ_JQMX01000001.1_242120_243082	242120	243082	+	Unspecified monosaccharide ABC transport system, permease component 2		FIG00008796	icw(2);Unspecified_monosaccharide_transport_cluster icw(2);CBSS-257314.1.peg.676
NZ_JQMX01000001.1	fig|6666666.718931.peg.242	peg	NZ_JQMX01000001.1_243261_244517	243261	244517	+	FIG001621: Zinc protease		FIG00001621	icw(4);Unspecified_monosaccharide_transport_cluster icw(4);CBSS-257314.1.peg.676
NZ_JQMX01000001.1	fig|6666666.718931.peg.243	peg	NZ_JQMX01000001.1_244519_245820	244519	245820	+	FIG009210: peptidase, M16 family		FIG00009210	icw(3);Unspecified_monosaccharide_transport_cluster icw(3);CBSS-257314.1.peg.676
NZ_JQMX01000001.1	fig|6666666.718931.peg.244	peg	NZ_JQMX01000001.1_245817_246542	245817	246542	+	3-oxoacyl-[acyl-carrier protein] reductase paralog (EC 1.1.1.100) in cluster with unspecified monosaccharide transporter		FIG01970432	icw(1);Unspecified_monosaccharide_transport_cluster icw(1);CBSS-257314.1.peg.676
NZ_JQMX01000001.1	fig|6666666.718931.peg.245	peg	NZ_JQMX01000001.1_246625_247524	246625	247524	+	Transcriptional regulator in cluster with unspecified monosaccharide ABC transport system		FIG00002490	icw(4);Unspecified_monosaccharide_transport_cluster icw(5);CBSS-257314.1.peg.676
NZ_JQMX01000001.1	fig|6666666.718931.peg.246	peg	NZ_JQMX01000001.1_247604_249679	247604	249679	+	Na+/H+ antiporter		FIG00008246	ff
NZ_JQMX01000001.1	fig|6666666.718931.peg.247	peg	NZ_JQMX01000001.1_249817_250395	249817	250395	+	CDP-diacylglycerol--glycerol-3-phosphate 3-phosphatidyltransferase (EC 2.7.8.5)		FIG00001550	isu;Glycerolipid_and_Glycerophospholipid_Metabolism_in_Bacteria icw(2);CBSS-257314.1.peg.676
NZ_JQMX01000001.1	fig|6666666.718931.peg.248	peg	NZ_JQMX01000001.1_250507_251901	250507	251901	+	Serine/threonine protein phosphatase family protein
NZ_JQMX01000001.1	fig|6666666.718931.peg.249	peg	NZ_JQMX01000001.1_251955_253214	251955	253214	+	N-terminal domain of CinA protein, COG1058 / C-terminal domain of CinA type S		FIG01303404	isu;NAD_and_NADP_cofactor_biosynthesis_global isu;Riboflavin,_FMN_and_FAD_metabolism_in_plants
NZ_JQMX01000001.1	fig|6666666.718931.peg.250	peg	NZ_JQMX01000001.1_253204_253341	253204	253341	+	hypothetical protein
NZ_JQMX01000001.1	fig|6666666.718931.peg.251	peg	NZ_JQMX01000001.1_253520_254674	253520	254674	+	RecA protein		FIG00000234	idu(1);DNA_repair,_bacterial_UmuCD_system idu(1);DNA-replication idu(1);DNA_repair_system_including_RecA,_MutS_and_a_hypothetical_protein idu(1);DNA_repair,_bacterial_RecFOR_pathway icw(3);CBSS-257314.1.peg.676 icw(1);CBSS-469378.4.peg.430 idu(1);DNA_repair,_bacterial
NZ_JQMX01000001.1	fig|6666666.718931.peg.252	peg	NZ_JQMX01000001.1_255063_256628	255063	256628	+	FIG002344: Hydrolase (HAD superfamily)		FIG00002344	icw(1);CBSS-257314.1.peg.676 isu;CBSS-469378.4.peg.430
NZ_JQMX01000001.1	fig|6666666.718931.peg.253	peg	NZ_JQMX01000001.1_256811_257620	256811	257620	+	FIG006542: Phosphoesterase		FIG00006542	isu;CBSS-257314.1.peg.676
NZ_JQMX01000001.1	fig|6666666.718931.peg.254	peg	NZ_JQMX01000001.1_257617_258006	257617	258006	+	hypothetical protein
NZ_JQMX01000001.1	fig|6666666.718931.peg.255	peg	NZ_JQMX01000001.1_258027_260648	258027	260648	+	DNA mismatch repair protein MutS		FIG00000356	isu;DNA_repair_system_including_RecA,_MutS_and_a_hypothetical_protein isu;DNA_repair,_bacterial_MutL-MutS_system
NZ_JQMX01000001.1	fig|6666666.718931.peg.256	peg	NZ_JQMX01000001.1_260715_262838	260715	262838	+	DNA mismatch repair protein MutL		FIG00000380	icw(1);DNA_repair,_bacterial_MutL-MutS_system
NZ_JQMX01000001.1	fig|6666666.718931.peg.257	peg	NZ_JQMX01000001.1_262862_263440	262862	263440	+	Septum formation protein Maf		FIG00021845	isu;Bacterial_cell_division_cluster isu;Bacterial_Cell_Division isu;CBSS-354.1.peg.2917 isu;Bacterial_Cytoskeleton
NZ_JQMX01000001.1	fig|6666666.718931.peg.258	peg	NZ_JQMX01000001.1_263617_263952	263617	263952	+	Transcriptional regulator, PadR family		FIG00002474	idu(5);CBSS-1352.1.peg.856
NZ_JQMX01000001.1	fig|6666666.718931.peg.259	peg	NZ_JQMX01000001.1_263992_264519	263992	264519	+	BH0407 unknown conserved protein in others
NZ_JQMX01000001.1	fig|6666666.718931.peg.260	peg	NZ_JQMX01000001.1_264591_265034	264591	265034	+	Peptide methionine sulfoxide reductase MsrB (EC 1.8.4.12)		FIG00380575	isu;Peptide_methionine_sulfoxide_reductase isu;Unknown_carbohydrate_utilization_(_cluster_Ydj_)
NZ_JQMX01000001.1	fig|6666666.718931.peg.261	peg	NZ_JQMX01000001.1_265292_267568	265292	267568	+	Beta-glucosidase (EC 3.2.1.21)		FIG00001469	idu(8);Fructooligosaccharides(FOS)_and_Raffinose_Utilization idu(8);Beta-Glucoside_Metabolism
NZ_JQMX01000001.1	fig|6666666.718931.peg.262	peg	NZ_JQMX01000001.1_267766_267894	267766	267894	+	hypothetical protein
NZ_JQMX01000001.1	fig|6666666.718931.peg.263	peg	NZ_JQMX01000001.1_268072_268185	268072	268185	+	hypothetical protein
NZ_JQMX01000001.1	fig|6666666.718931.peg.264	peg	NZ_JQMX01000001.1_268182_269387	268182	269387	+	FIG01250989: hypothetical protein		FIG01858343	ff
NZ_JQMX01000001.1	fig|6666666.718931.peg.265	peg	NZ_JQMX01000001.1_269495_270115	269495	270115	+	Holliday junction DNA helicase RuvA		FIG00000314	isu;DNA-replication isu;RuvABC_plus_a_hypothetical
NZ_JQMX01000001.1	fig|6666666.718931.peg.266	peg	NZ_JQMX01000001.1_270157_271167	270157	271167	+	Holliday junction DNA helicase RuvB		FIG00000352	icw(1);DNA-replication icw(1);RuvABC_plus_a_hypothetical
NZ_JQMX01000001.1	fig|6666666.718931.peg.267	peg	NZ_JQMX01000001.1_271184_272215	271184	272215	+	S-adenosylmethionine:tRNA ribosyltransferase-isomerase (EC 5.-.-.-)		FIG00000334	isu;tRNA_modification_Bacteria isu;Queuosine-Archaeosine_Biosynthesis
NZ_JQMX01000001.1	fig|6666666.718931.peg.268	peg	NZ_JQMX01000001.1_272880_273491	272880	273491	+	Transcriptional regulator, TetR family
NZ_JQMX01000001.1	fig|6666666.718931.peg.269	peg	NZ_JQMX01000001.1_273523_274668	273523	274668	+	tRNA-guanine transglycosylase (EC 2.4.2.29)		FIG00000274	icw(1);tRNA_modification_Bacteria icw(1);Queuosine-Archaeosine_Biosynthesis
NZ_JQMX01000001.1	fig|6666666.718931.peg.270	peg	NZ_JQMX01000001.1_274771_275148	274771	275148	+	Preprotein translocase subunit YajC (TC 3.A.5.1.1)		FIG00051656	ff
NZ_JQMX01000001.1	fig|6666666.718931.peg.271	peg	NZ_JQMX01000001.1_275328_277901	275328	277901	+	L-O-lysylphosphatidylglycerol synthase (EC 2.3.2.3)		FIG00742929	ff
NZ_JQMX01000001.1	fig|6666666.718931.peg.272	peg	NZ_JQMX01000001.1_277933_278214	277933	278214	+	hypothetical protein
NZ_JQMX01000001.1	fig|6666666.718931.peg.273	peg	NZ_JQMX01000001.1_278475_281084	278475	281084	+	Alcohol dehydrogenase (EC 1.1.1.1); Acetaldehyde dehydrogenase (EC 1.2.1.10)		FIG00055762	isu;Pyruvate_metabolism_II:_acetyl-CoA,_acetogenesis_from_pyruvate isu;Cinnamic_Acid_Degradation isu;Fermentations:_Lactate idu(5);Glycerolipid_and_Glycerophospholipid_Metabolism_in_Bacteria idu(5);Fermentations:_Mixed_acid isu;Fermentations:_Mixed_acid isu;Biphenyl_Degradation idu(5);Butanol_Biosynthesis isu;Butanol_Biosynthesis idu(5);5-FCL-like_protein
NZ_JQMX01000001.1	fig|6666666.718931.peg.274	peg	NZ_JQMX01000001.1_281633_282280	281633	282280	+	Mn-dependent transcriptional regulator MntR		FIG00634996	ff
NZ_JQMX01000001.1	fig|6666666.718931.peg.275	peg	NZ_JQMX01000001.1_282707_283837	282707	283837	+	DNA polymerase IV (EC 2.7.7.7)		FIG00023943	isu;DNA_repair,_bacterial
NZ_JQMX01000001.1	fig|6666666.718931.peg.276	peg	NZ_JQMX01000001.1_284039_284719	284039	284719	+	FIG002379: metal-dependent hydrolase		FIG00002379	isu;CBSS-269801.1.peg.809
NZ_JQMX01000001.1	fig|6666666.718931.peg.277	peg	NZ_JQMX01000001.1_284743_286074	284743	286074	+	FIG009439: Cytosolic protein containing multiple CBS domains		FIG00009439	icw(2);CBSS-269801.1.peg.809
NZ_JQMX01000001.1	fig|6666666.718931.peg.278	peg	NZ_JQMX01000001.1_286104_287060	286104	287060	+	FIG146085: 3'-to-5' oligoribonuclease A, Bacillus type		FIG01959880	isu;CBSS-138119.3.peg.2719 isu;RNA_processing_and_degradation,_bacterial icw(1);CBSS-269801.1.peg.809
NZ_JQMX01000001.1	fig|6666666.718931.peg.279	peg	NZ_JQMX01000001.1_287318_287647	287318	287647	+	Inorganic pyrophosphatase		FIG01406241	ff
NZ_JQMX01000001.1	fig|6666666.718931.peg.280	peg	NZ_JQMX01000001.1_287749_288372	287749	288372	+	Transporter
NZ_JQMX01000001.1	fig|6666666.718931.peg.281	peg	NZ_JQMX01000001.1_289910_288429	289910	288429	-	Glucose-6-phosphate 1-dehydrogenase (EC 1.1.1.49)		FIG00000332	isu;Entner-Doudoroff_Pathway isu;Pentose_phosphate_pathway
NZ_JQMX01000001.1	fig|6666666.718931.peg.282	peg	NZ_JQMX01000001.1_290254_291603	290254	291603	+	DEAD-box ATP-dependent RNA helicase CshB (EC 3.6.4.13)		FIG00007296	ff
NZ_JQMX01000001.1	fig|6666666.718931.peg.283	peg	NZ_JQMX01000001.1_292609_291830	292609	291830	-	membrane protein
NZ_JQMX01000001.1	fig|6666666.718931.peg.284	peg	NZ_JQMX01000001.1_292777_293778	292777	293778	+	hypothetical protein
NZ_JQMX01000001.1	fig|6666666.718931.peg.285	peg	NZ_JQMX01000001.1_293768_294256	293768	294256	+	hypothetical protein
NZ_JQMX01000001.1	fig|6666666.718931.peg.286	peg	NZ_JQMX01000001.1_294821_295429	294821	295429	+	Manganese superoxide dismutase (EC 1.15.1.1)		FIG00000848	isu;Oxidative_stress isu;Nitric_oxide_synthase isu;Protection_from_Reactive_Oxygen_Species
NZ_JQMX01000001.1	fig|6666666.718931.peg.287	peg	NZ_JQMX01000001.1_296250_295615	296250	295615	-	Quinolone resistance protein
NZ_JQMX01000001.1	fig|6666666.718931.peg.288	peg	NZ_JQMX01000001.1_299051_296247	299051	296247	-	transmembrane protein Tmp5		FIG00743441	ff
NZ_JQMX01000001.1	fig|6666666.718931.peg.289	peg	NZ_JQMX01000001.1_299340_300659	299340	300659	+	Transposase		FIG01372619	ff
NZ_JQMX01000001.1	fig|6666666.718931.peg.290	peg	NZ_JQMX01000001.1_300937_302991	300937	302991	+	Cell division protein FtsI [Peptidoglycan synthetase] (EC 2.4.1.129) / Transpeptidase, Penicillin binding protein transpeptidase domain		FIG00012378	idu(2);Bacterial_Cell_Division idu(2);CBSS-83331.1.peg.3039 idu(2);16S_rRNA_modification_within_P_site_of_ribosome idu(2);Flagellum_in_Campylobacter idu(2);Bacterial_Cytoskeleton idu(2);Peptidoglycan_Biosynthesis
NZ_JQMX01000001.1	fig|6666666.718931.peg.291	peg	NZ_JQMX01000001.1_303682_303116	303682	303116	-	hypothetical protein
NZ_JQMX01000001.1	fig|6666666.718931.peg.292	peg	NZ_JQMX01000001.1_304053_303703	304053	303703	-	hypothetical protein
NZ_JQMX01000001.1	fig|6666666.718931.peg.293	peg	NZ_JQMX01000001.1_304324_304473	304324	304473	+	LSU ribosomal protein L33p		FIG01961774	idu(2);Ribosome_LSU_bacterial
NZ_JQMX01000001.1	fig|6666666.718931.peg.294	peg	NZ_JQMX01000001.1_304581_305114	304581	305114	+	5-formyltetrahydrofolate cyclo-ligase (EC 6.3.3.2)		FIG00000252	isu;One-carbon_metabolism_by_tetrahydropterines isu;Serine-glyoxylate_cycle isu;Folate_Biosynthesis isu;5-FCL-like_protein
NZ_JQMX01000001.1	fig|6666666.718931.peg.295	peg	NZ_JQMX01000001.1_305192_305902	305192	305902	+	GlpG protein (membrane protein of glp regulon)		FIG00001436	isu;Glycerol_and_Glycerol-3-phosphate_Uptake_and_Utilization
NZ_JQMX01000001.1	fig|6666666.718931.peg.296	peg	NZ_JQMX01000001.1_305921_306124	305921	306124	+	FIG00743953: hypothetical protein		FIG00743952	ff
NZ_JQMX01000001.1	fig|6666666.718931.peg.297	peg	NZ_JQMX01000001.1_306145_307113	306145	307113	+	Glucokinase (EC 2.7.1.2)		FIG00001065	isu;Entner-Doudoroff_Pathway isu;Glycolysis_and_Gluconeogenesis
NZ_JQMX01000001.1	fig|6666666.718931.peg.298	peg	NZ_JQMX01000001.1_307261_308379	307261	308379	+	lipoprotein
NZ_JQMX01000001.1	fig|6666666.718931.peg.299	peg	NZ_JQMX01000001.1_308474_308869	308474	308869	+	Rhodanese-like domain protein		FIG00003495	ff
NZ_JQMX01000001.1	fig|6666666.718931.peg.300	peg	NZ_JQMX01000001.1_309180_308950	309180	308950	-	DNA binding domain, excisionase family		FIG01311529	ff
NZ_JQMX01000001.1	fig|6666666.718931.peg.301	peg	NZ_JQMX01000001.1_309369_310109	309369	310109	+	Glycerophosphoryl diester phosphodiesterase (EC 3.1.4.46)		FIG00002239	icw(1);Glycerol_and_Glycerol-3-phosphate_Uptake_and_Utilization idu(4);CBSS-176299.4.peg.1996A
NZ_JQMX01000001.1	fig|6666666.718931.peg.302	peg	NZ_JQMX01000001.1_310111_311061	310111	311061	+	tRNA dimethylallyltransferase (EC 2.5.1.75)		FIG00000196	isu;tRNA_processing isu;tRNA_modification_Bacteria
NZ_JQMX01000001.1	fig|6666666.718931.peg.303	peg	NZ_JQMX01000001.1_311078_312325	311078	312325	+	GTP-binding protein HflX		FIG00000304	idu(1);Hfl_operon idu(1);Universal_GTPases
NZ_JQMX01000001.1	fig|6666666.718931.peg.304	peg	NZ_JQMX01000001.1_312322_313572	312322	313572	+	Aluminum resistance protein		FIG00774347	ff
NZ_JQMX01000001.1	fig|6666666.718931.peg.305	peg	NZ_JQMX01000001.1_313843_314235	313843	314235	+	Transcriptional regulator, repressor of the glutamine synthetase, MerR family		FIG00627498	ff
NZ_JQMX01000001.1	fig|6666666.718931.peg.306	peg	NZ_JQMX01000001.1_314318_315652	314318	315652	+	Glutamine synthetase type I (EC 6.3.1.2)		FIG00134889	isu;Glutamine,_Glutamate,_Aspartate_and_Asparagine_Biosynthesis isu;Ammonia_assimilation isu;Glutamine_synthetases isu;Peptidoglycan_Biosynthesis
NZ_JQMX01000001.1	fig|6666666.718931.peg.307	peg	NZ_JQMX01000001.1_315961_316854	315961	316854	+	hypothetical protein
NZ_JQMX01000001.1	fig|6666666.718931.peg.308	peg	NZ_JQMX01000001.1_317066_317284	317066	317284	+	hypothetical protein
NZ_JQMX01000001.1	fig|6666666.718931.peg.309	peg	NZ_JQMX01000001.1_317383_317541	317383	317541	+	hypothetical protein
NZ_JQMX01000001.1	fig|6666666.718931.peg.310	peg	NZ_JQMX01000001.1_317805_317593	317805	317593	-	hypothetical protein
NZ_JQMX01000001.1	fig|6666666.718931.rna.1	rna	NZ_JQMX01000001.1_318105_318178	318105	318178	+	tRNA-Arg-TCT
NZ_JQMX01000001.1	fig|6666666.718931.peg.311	peg	NZ_JQMX01000001.1_319141_321045	319141	321045	+	Clostridial MutS2-related protein		FIG00006167	isu;DNA_repair,_bacterial_MutL-MutS_system
NZ_JQMX01000001.1	fig|6666666.718931.peg.312	peg	NZ_JQMX01000001.1_321817_321143	321817	321143	-	Heme efflux system ATPase HrtA		FIG00006773	isu;Heme,_hemin_uptake_and_utilization_systems_in_GramPositives
NZ_JQMX01000001.1	fig|6666666.718931.peg.313	peg	NZ_JQMX01000001.1_322905_321817	322905	321817	-	Heme efflux system permease HrtB		FIG00071137	icw(3);Heme,_hemin_uptake_and_utilization_systems_in_GramPositives
NZ_JQMX01000001.1	fig|6666666.718931.peg.314	peg	NZ_JQMX01000001.1_324364_322976	324364	322976	-	Sensor histidine kinase colocalized with HrtAB transporter		FIG00010760	icw(2);Heme,_hemin_uptake_and_utilization_systems_in_GramPositives
NZ_JQMX01000001.1	fig|6666666.718931.peg.315	peg	NZ_JQMX01000001.1_325032_324361	325032	324361	-	Two-component response regulator colocalized with HrtAB transporter		FIG00011651	icw(1);Heme,_hemin_uptake_and_utilization_systems_in_GramPositives
NZ_JQMX01000001.1	fig|6666666.718931.peg.316	peg	NZ_JQMX01000001.1_325393_325740	325393	325740	+	hypothetical protein
NZ_JQMX01000001.1	fig|6666666.718931.peg.317	peg	NZ_JQMX01000001.1_326038_326502	326038	326502	+	Transcriptional regulator of fatty acid biosynthesis FabT		FIG00005771	isu;Fatty_Acid_Biosynthesis_FASII
NZ_JQMX01000001.1	fig|6666666.718931.peg.318	peg	NZ_JQMX01000001.1_326508_327485	326508	327485	+	3-oxoacyl-[acyl-carrier-protein] synthase, KASIII (EC 2.3.1.180)		FIG00015100	ff
NZ_JQMX01000001.1	fig|6666666.718931.peg.319	peg	NZ_JQMX01000001.1_327552_327782	327552	327782	+	Acyl carrier protein		FIG00002328	icw(3);Fatty_Acid_Biosynthesis_FASII idu(1);Glycerolipid_and_Glycerophospholipid_Metabolism_in_Bacteria
NZ_JQMX01000001.1	fig|6666666.718931.peg.320	peg	NZ_JQMX01000001.1_327807_328760	327807	328760	+	Enoyl-[acyl-carrier-protein] reductase [FMN] (EC 1.3.1.9)		FIG00007641	icw(6);Fatty_Acid_Biosynthesis_FASII
NZ_JQMX01000001.1	fig|6666666.718931.peg.321	peg	NZ_JQMX01000001.1_328927_329862	328927	329862	+	Malonyl CoA-acyl carrier protein transacylase (EC 2.3.1.39)		FIG00000319	icw(5);Fatty_Acid_Biosynthesis_FASII
NZ_JQMX01000001.1	fig|6666666.718931.peg.322	peg	NZ_JQMX01000001.1_329902_330639	329902	330639	+	3-oxoacyl-[acyl-carrier protein] reductase (EC 1.1.1.100)		FIG00621114	idu(2);CBSS-246196.1.peg.364 icw(1);Fatty_Acid_Biosynthesis_FASII
NZ_JQMX01000001.1	fig|6666666.718931.peg.323	peg	NZ_JQMX01000001.1_330657_331901	330657	331901	+	3-oxoacyl-[acyl-carrier-protein] synthase, KASII (EC 2.3.1.179)		FIG00002246	ff
NZ_JQMX01000001.1	fig|6666666.718931.peg.324	peg	NZ_JQMX01000001.1_331901_332371	331901	332371	+	Biotin carboxyl carrier protein of acetyl-CoA carboxylase		FIG00000411	icw(2);Fatty_Acid_Biosynthesis_FASII
NZ_JQMX01000001.1	fig|6666666.718931.peg.325	peg	NZ_JQMX01000001.1_332397_332828	332397	332828	+	3-hydroxyacyl-[acyl-carrier-protein] dehydratase, FabZ form (EC 4.2.1.59)		FIG00000393	icw(7);Fatty_Acid_Biosynthesis_FASII
NZ_JQMX01000001.1	fig|6666666.718931.peg.326	peg	NZ_JQMX01000001.1_332833_334197	332833	334197	+	Biotin carboxylase of acetyl-CoA carboxylase (EC 6.3.4.14)		FIG00000420	icw(3);Fatty_Acid_Biosynthesis_FASII
NZ_JQMX01000001.1	fig|6666666.718931.peg.327	peg	NZ_JQMX01000001.1_334231_335082	334231	335082	+	Acetyl-coenzyme A carboxyl transferase beta chain (EC 6.4.1.2)		FIG00000437	icw(4);Fatty_Acid_Biosynthesis_FASII isu;Colicin_V_and_Bacteriocin_Production_Cluster
NZ_JQMX01000001.1	fig|6666666.718931.peg.328	peg	NZ_JQMX01000001.1_335111_335893	335111	335893	+	Acetyl-coenzyme A carboxyl transferase alpha chain (EC 6.4.1.2)		FIG00000442	isu;Fatty_Acid_Biosynthesis_FASII
NZ_JQMX01000001.1	fig|6666666.718931.peg.329	peg	NZ_JQMX01000001.1_336281_335988	336281	335988	-	hypothetical protein
NZ_JQMX01000001.1	fig|6666666.718931.peg.330	peg	NZ_JQMX01000001.1_336607_336422	336607	336422	-	hypothetical protein
NZ_JQMX01000001.1	fig|6666666.718931.peg.331	peg	NZ_JQMX01000001.1_338723_336720	338723	336720	-	Ferrous iron transport protein B		FIG00014199	isu;CBSS-196620.1.peg.2477 isu;Campylobacter_Iron_Metabolism
NZ_JQMX01000001.1	fig|6666666.718931.peg.332	peg	NZ_JQMX01000001.1_338953_338720	338953	338720	-	hypothetical protein
NZ_JQMX01000001.1	fig|6666666.718931.peg.333	peg	NZ_JQMX01000001.1_339170_340129	339170	340129	+	hypothetical protein
NZ_JQMX01000001.1	fig|6666666.718931.peg.334	peg	NZ_JQMX01000001.1_340327_341607	340327	341607	+	Cell division trigger factor (EC 5.2.1.8)		FIG00000286	isu;Bacterial_Cell_Division
NZ_JQMX01000001.1	fig|6666666.718931.peg.335	peg	NZ_JQMX01000001.1_341942_343054	341942	343054	+	RNA polymerase sigma factor RpoD		FIG00038814	idu(1);CBSS-349161.4.peg.2417 idu(1);Macromolecular_synthesis_operon idu(1);Flagellum idu(1);Transcription_initiation,_bacterial_sigma_factors
NZ_JQMX01000001.1	fig|6666666.718931.peg.336	peg	NZ_JQMX01000001.1_343310_344554	343310	344554	+	ATP-dependent Clp protease ATP-binding subunit ClpX		FIG00000241	isu;Proteolysis_in_bacteria,_ATP-dependent isu;Proteasome_bacterial
NZ_JQMX01000001.1	fig|6666666.718931.peg.337	peg	NZ_JQMX01000001.1_344526_344657	344526	344657	+	hypothetical protein
NZ_JQMX01000001.1	fig|6666666.718931.peg.338	peg	NZ_JQMX01000001.1_344785_345129	344785	345129	+	hypothetical protein
NZ_JQMX01000001.1	fig|6666666.718931.peg.339	peg	NZ_JQMX01000001.1_345464_345988	345464	345988	+	Phage protein
NZ_JQMX01000001.1	fig|6666666.718931.peg.340	peg	NZ_JQMX01000001.1_346068_346502	346068	346502	+	hypothetical protein
NZ_JQMX01000001.1	fig|6666666.718931.peg.341	peg	NZ_JQMX01000001.1_346619_346819	346619	346819	+	hypothetical protein
NZ_JQMX01000001.1	fig|6666666.718931.peg.342	peg	NZ_JQMX01000001.1_346841_348433	346841	348433	+	Phage tail length tape-measure protein			idu(2);Phage_tail_proteins idu(2);Phage_tail_proteins_2
NZ_JQMX01000001.1	fig|6666666.718931.peg.343	peg	NZ_JQMX01000001.1_348433_349377	348433	349377	+	tail protein, putative
NZ_JQMX01000001.1	fig|6666666.718931.peg.344	peg	NZ_JQMX01000001.1_349380_350483	349380	350483	+	hypothetical protein
NZ_JQMX01000001.1	fig|6666666.718931.peg.345	peg	NZ_JQMX01000001.1_350491_351561	350491	351561	+	Structural protein
NZ_JQMX01000001.1	fig|6666666.718931.peg.346	peg	NZ_JQMX01000001.1_351728_352315	351728	352315	+	GTP-binding protein EngB		FIG00000298	isu;Universal_GTPases
NZ_JQMX01000001.1	fig|6666666.718931.peg.347	peg	NZ_JQMX01000001.1_352449_353837	352449	353837	+	Glutamyl-tRNA reductase (EC 1.2.1.70)		FIG00004795	isu;Heme_and_Siroheme_Biosynthesis isu;A_Gammaproteobacteria_Cluster_Relating_to_Translation
NZ_JQMX01000001.1	fig|6666666.718931.peg.348	peg	NZ_JQMX01000001.1_353834_355129	353834	355129	+	Glutamate-1-semialdehyde aminotransferase (EC 5.4.3.8)		FIG00000338	idu(1);CBSS-196164.1.peg.461 icw(1);Heme_and_Siroheme_Biosynthesis
NZ_JQMX01000001.1	fig|6666666.718931.peg.349	peg	NZ_JQMX01000001.1_355157_355477	355157	355477	+	FIG00743467: hypothetical protein		FIG00743466	ff
NZ_JQMX01000001.1	fig|6666666.718931.peg.350	peg	NZ_JQMX01000001.1_355589_356161	355589	356161	+	acetyltransferase, GNAT family
NZ_JQMX01000001.1	fig|6666666.718931.peg.351	peg	NZ_JQMX01000001.1_356363_356214	356363	356214	-	hypothetical protein
NZ_JQMX01000001.1	fig|6666666.718931.peg.352	peg	NZ_JQMX01000001.1_356518_356973	356518	356973	+	Negative transcriptional regulator-copper transport operon		FIG00012358	idu(2);Copper_homeostasis
NZ_JQMX01000001.1	fig|6666666.718931.peg.353	peg	NZ_JQMX01000001.1_357001_357216	357001	357216	+	hypothetical protein
NZ_JQMX01000001.1	fig|6666666.718931.peg.354	peg	NZ_JQMX01000001.1_357451_358926	357451	358926	+	ABC-type amino acid transport system, permease and periplasmic component		FIG00751862	ff
NZ_JQMX01000001.1	fig|6666666.718931.peg.355	peg	NZ_JQMX01000001.1_358919_359644	358919	359644	+	amino acid ABC transporter, ATP-binding protein
NZ_JQMX01000001.1	fig|6666666.718931.peg.356	peg	NZ_JQMX01000001.1_359934_360284	359934	360284	+	transcriptional regulator, MerR family
NZ_JQMX01000001.1	fig|6666666.718931.peg.357	peg	NZ_JQMX01000001.1_361459_360335	361459	360335	-	Aspartate aminotransferase (EC 2.6.1.1)		FIG00719736	idu(4);Coenzyme_M_biosynthesis_--_gjo idu(4);Glutamine,_Glutamate,_Aspartate_and_Asparagine_Biosynthesis idu(4);CBSS-216591.1.peg.168 idu(4);Threonine_and_Homoserine_Biosynthesis
NZ_JQMX01000001.1	fig|6666666.718931.peg.358	peg	NZ_JQMX01000001.1_361651_362538	361651	362538	+	ABC transporter, ATP-binding protein		FIG00744535	ff
NZ_JQMX01000001.1	fig|6666666.718931.peg.359	peg	NZ_JQMX01000001.1_362535_363350	362535	363350	+	ABC transporter, permease protein		FIG01288623	ff
NZ_JQMX01000001.1	fig|6666666.718931.peg.360	peg	NZ_JQMX01000001.1_363347_363955	363347	363955	+	Transcriptional regulator, TetR family
NZ_JQMX01000001.1	fig|6666666.718931.peg.361	peg	NZ_JQMX01000001.1_366064_364175	366064	364175	-	PTS system, fructose-specific IIA component (EC 2.7.1.69) / PTS system, fructose-specific IIB component (EC 2.7.1.69) / PTS system, fructose-specific IIC component (EC 2.7.1.69)		FIG00001234	idu(3);Fructose_utilization idu(2);Fructose_utilization idu(1);Fructose_utilization
NZ_JQMX01000001.1	fig|6666666.718931.peg.362	peg	NZ_JQMX01000001.1_366999_366085	366999	366085	-	Tagatose-6-phosphate kinase (EC 2.7.1.144) / 1-phosphofructokinase (EC 2.7.1.56)		FIG00460883	icw(2);Fructose_utilization idu(4);D-Tagatose_and_Galactitol_Utilization
NZ_JQMX01000001.1	fig|6666666.718931.peg.363	peg	NZ_JQMX01000001.1_367748_366996	367748	366996	-	Transcriptional repressor of the fructose operon, DeoR family		FIG00001452	icw(1);Fructose_utilization
NZ_JQMX01000001.1	fig|6666666.718931.peg.364	peg	NZ_JQMX01000001.1_368223_368705	368223	368705	+	hypothetical protein
[truncated: 3,355 more rows]

## Sheet: DSM20342
contig_id	feature_id	type	location	start	stop	strand	function	aliases	figfam	evidence_codes
NZ_JQBG01000002.1	fig|1449341.15.peg.1	peg	NZ_JQBG01000002.1_67_219	67	219	+	hypothetical protein
[truncated: 3,581 more rows]

[truncated: 27 more sheets: 18ISCm, ATCC35586, SK_AV1, SK_AV2, SK_AV3, SK_AV4, SK_AV5, SK_AV6, SK_LD1, SK_LD2, SK_LD3, 10040100629, JIP2891, ML_1_97, DSM20722, A1, A3, A5, A6, A7 …]
