# Supplementary material for: Genotypic and Phenotypic Characterization of Highly Alkaline-Resistant Carnobacterium maltaromaticum V-Type ATPase from the Dairy Product Based on Comparative Genomics
Source: Microorganisms. 2021 Jun 6;9(6):1233. doi: 10.3390/microorganisms9061233 (PMC8229585; doi:10.3390/microorganisms9061233)
Supplement: Supplementary file 1 [file microorganisms-09-01233-s001.zip › Table S3.xlsx]

## Sheet: Sheet1
Strain	GenBank	Biosample	Assembly
10040100629	CAJGUR000000000	SAMEA7334519	GCA_904820345.1
18ISCm	NZ_CP045040	SAMN12990248	GCA_009738125.1
A1	NZ_NRQI00000000	SAMN07534330	GCA_004565225.1
A14	NZ_NRPV00000000	SAMN07534343	GCA_004564745.1
A15	NZ_NRPU00000000	SAMN07534344	GCA_004565195.1
A16	NZ_NRPT00000000	SAMN07534345	GCA_004565155.1
A17	NZ_NRPS00000000	SAMN07534346	GCA_004564725.1
A18	NZ_NRPR00000000	SAMN07534347	GCA_004564705.1
A3	NZ_NRQG00000000	SAMN07534332	GCA_004564895.1
A5	NZ_NRQE00000000	SAMN07534334	GCA_004565215.1
A6	NZ_NRQD00000000	SAMN07534335	GCA_004564845.1
A7	NZ_NRQC00000000	SAMN07534336	GCA_004564875.1
ATCC35586	NZ_AGNS00000000	SAMN02471708	GCA_000238575.2
DSM20342	NZ_JQBG00000000	SAMN02797801	GCA_001437315.1
DSM20722	NZ_JQBU00000000	SAMN02797806	GCA_001437035.1
EBP3019	NZ_WNJS00000000	SAMN13336418	GCA_014518405.1
JIP2891	CAJGUS000000000	SAMEA7334518	GCA_904820355.1
LMA28	NC_019425	SAMEA2272423	GCA_000317975.2
ML_1_97	NZ_CVNA00000000	SAMEA3339669	GCA_900005095.1
MX5	NZ_JQMX00000000	SAMN02786975	GCA_000744945.1
SF668	NZ_WNJR00000000	SAMN13336404	GCA_014518385.1
SK_AV1	NZ_PKFM00000000	SAMN08200717	GCA_002860545.1
SK_AV2	NZ_PKFL00000000	SAMN08200718	GCA_002860525.1
SK_AV3	NZ_PKFK00000000	SAMN08200719	GCA_002860585.1
SK_AV4	NZ_PKFJ00000000	SAMN08200720	GCA_002860505.1
SK_AV5	NZ_PKFI00000000	SAMN08200721	GCA_002860425.1
SK_AV6	NZ_PKFH00000000	SAMN08200722	GCA_002860555.1
SK_LD1	NZ_PKFG00000000	SAMN08200723	GCA_002860465.1
SK_LD2	NZ_PKFF00000000	SAMN08200724	GCA_002860485.1
SK_LD3	NZ_PKFE00000000	SAMN08200725	GCA_002860435.1
